# Supplementary material for: Surveillance and Control of Aedes albopictus in the Swiss-Italian Border Region: Differences in Egg Densities between Intervention and Non-intervention Areas
Source: PLoS Negl Trop Dis. 2016 Jan 6;10(1):e0004315. doi: 10.1371/journal.pntd.0004315 (PMC4703296; doi:10.1371/journal.pntd.0004315)
Supplement: S1 Table — Each line corresponds to a single strip / observation. TRAP.ID = unique identifier for each trap location; WGS84.LAT and WGS84.LNG = geographical coordinates (i.e. latitude and longitude) in the World Geodetic System format WGS84; ALTITUDE = metres above sea level; AREA = area, intervention (Ticino, Switzerland) and non-intervention (Lombardy, Italy); MUNICIPALITY = municipality, the administrative division; ENVIRONMENT = “sylvatic” or “urban” environment; DATE = day when strip was removed from the trap in the field; N.ALBOPICTUS = number of Aedes albopictus eggs on the strip (“NA” means the strip was missing); GENICULATUS = logic variable indicating the presence of Aedes giniculatus eggs on the strip. (XLSX) [file pntd.0004315.s001.xlsx]

## Sheet: Suter et al. - S1
TRAP.ID	WGS84.LAT	WGS84.LNG	ALTITUDE	AREA	MUNICIPALITY	ENVIRONMENT	DATE	N.ALBOPICTUS	GENICULATUS
0008_1	4587905	8951116667	532	Intervention	Stabio	Sylvatic	2012-07-02	0	Yes
0008_1	4587905	8951116667	532	Intervention	Stabio	Sylvatic	2012-07-23	0	Yes
0008_1	4587905	8951116667	532	Intervention	Stabio	Sylvatic	2012-08-06	0	No
0008_1	4587905	8951116667	532	Intervention	Stabio	Sylvatic	2012-08-20	0	No
0008_1	4587905	8951116667	532	Intervention	Stabio	Sylvatic	2012-09-03	0	No
0008_1	4587905	8951116667	532	Intervention	Stabio	Sylvatic	2012-09-17	0	No
0008_1	4587905	8951116667	532	Intervention	Stabio	Sylvatic	2012-10-01	0	No
0008_1	4587905	8951116667	532	Intervention	Stabio	Sylvatic	2012-10-21	0	No
0008_1	4587905	8951116667	532	Intervention	Stabio	Sylvatic	2012-10-29	0	No
0008_1	4587905	8951116667	532	Intervention	Stabio	Sylvatic	2012-11-12	0	No
0008_1	4587905	8951116667	532	Intervention	Stabio	Sylvatic	2013-05-20	0	No
0008_1	4587905	8951116667	532	Intervention	Stabio	Sylvatic	2013-06-03	0	No
0008_1	4587905	8951116667	532	Intervention	Stabio	Sylvatic	2013-06-17	0	No
0008_1	4587905	8951116667	532	Intervention	Stabio	Sylvatic	2013-07-08	0	Yes
0008_1	4587905	8951116667	532	Intervention	Stabio	Sylvatic	2013-07-22	0	No
0008_1	4587905	8951116667	532	Intervention	Stabio	Sylvatic	2013-08-05	0	Yes
0008_1	4587905	8951116667	532	Intervention	Stabio	Sylvatic	2013-08-19	0	No
0008_1	4587905	8951116667	532	Intervention	Stabio	Sylvatic	2013-09-02	0	No
0008_1	4587905	8951116667	532	Intervention	Stabio	Sylvatic	2013-09-16	0	No
0008_1	4587905	8951116667	532	Intervention	Stabio	Sylvatic	2013-09-30	0	No
0008_1	4587905	8951116667	532	Intervention	Stabio	Sylvatic	2013-10-14	0	No
0008_1	4587905	8951116667	532	Intervention	Stabio	Sylvatic	2013-10-28	0	No
0008_1	4587905	8951116667	532	Intervention	Stabio	Sylvatic	2013-11-11	0	No
0008_2	4587881667	8949116667	516	Intervention	Stabio	Sylvatic	2012-07-02	0	Yes
0008_2	4587881667	8949116667	516	Intervention	Stabio	Sylvatic	2012-07-23	0	Yes
0008_2	4587881667	8949116667	516	Intervention	Stabio	Sylvatic	2012-08-06	0	No
0008_2	4587881667	8949116667	516	Intervention	Stabio	Sylvatic	2012-08-20	2	Yes
0008_2	4587881667	8949116667	516	Intervention	Stabio	Sylvatic	2012-09-03	0	No
0008_2	4587881667	8949116667	516	Intervention	Stabio	Sylvatic	2012-09-17	2	Yes
0008_2	4587881667	8949116667	516	Intervention	Stabio	Sylvatic	2012-10-01	1	No
0008_2	4587881667	8949116667	516	Intervention	Stabio	Sylvatic	2012-10-21	0	No
0008_2	4587881667	8949116667	516	Intervention	Stabio	Sylvatic	2012-10-29	0	No
0008_2	4587881667	8949116667	516	Intervention	Stabio	Sylvatic	2012-11-12	0	No
0008_2	4587881667	8949116667	516	Intervention	Stabio	Sylvatic	2013-05-20	0	No
0008_2	4587881667	8949116667	516	Intervention	Stabio	Sylvatic	2013-06-03	0	No
0008_2	4587881667	8949116667	516	Intervention	Stabio	Sylvatic	2013-06-17	0	Yes
0008_2	4587881667	8949116667	516	Intervention	Stabio	Sylvatic	2013-07-08	0	Yes
0008_2	4587881667	8949116667	516	Intervention	Stabio	Sylvatic	2013-07-22	0	No
0008_2	4587881667	8949116667	516	Intervention	Stabio	Sylvatic	2013-08-05	0	Yes
0008_2	4587881667	8949116667	516	Intervention	Stabio	Sylvatic	2013-08-19	0	Yes
0008_2	4587881667	8949116667	516	Intervention	Stabio	Sylvatic	2013-09-02	0	No
0008_2	4587881667	8949116667	516	Intervention	Stabio	Sylvatic	2013-09-16	0	Yes
0008_2	4587881667	8949116667	516	Intervention	Stabio	Sylvatic	2013-09-30	0	No
0008_2	4587881667	8949116667	516	Intervention	Stabio	Sylvatic	2013-10-14	0	No
0008_2	4587881667	8949116667	516	Intervention	Stabio	Sylvatic	2013-10-28	0	No
0008_2	4587881667	8949116667	516	Intervention	Stabio	Sylvatic	2013-11-11	0	No
0012_1	4587821667	8961966667	538	Intervention	Tremona	Sylvatic	2012-07-02	0	No
0012_1	4587821667	8961966667	538	Intervention	Tremona	Sylvatic	2012-07-23	4	No
0012_1	4587821667	8961966667	538	Intervention	Tremona	Sylvatic	2012-08-06	0	No
0012_1	4587821667	8961966667	538	Intervention	Tremona	Sylvatic	2012-08-20	0	No
0012_1	4587821667	8961966667	538	Intervention	Tremona	Sylvatic	2012-09-03	NA	NA
0012_1	4587821667	8961966667	538	Intervention	Tremona	Sylvatic	2012-09-17	0	No
0012_1	4587821667	8961966667	538	Intervention	Tremona	Sylvatic	2012-10-01	0	No
0012_1	4587821667	8961966667	538	Intervention	Tremona	Sylvatic	2012-10-21	0	No
0012_1	4587821667	8961966667	538	Intervention	Tremona	Sylvatic	2012-10-29	0	No
0012_1	4587821667	8961966667	538	Intervention	Tremona	Sylvatic	2012-11-12	0	No
0012_1	4587821667	8961966667	538	Intervention	Tremona	Sylvatic	2013-05-20	0	No
0012_1	4587821667	8961966667	538	Intervention	Tremona	Sylvatic	2013-06-03	0	No
0012_1	4587821667	8961966667	538	Intervention	Tremona	Sylvatic	2013-06-17	0	Yes
0012_1	4587821667	8961966667	538	Intervention	Tremona	Sylvatic	2013-07-08	0	Yes
0012_1	4587821667	8961966667	538	Intervention	Tremona	Sylvatic	2013-07-22	0	Yes
0012_1	4587821667	8961966667	538	Intervention	Tremona	Sylvatic	2013-08-05	0	Yes
0012_1	4587821667	8961966667	538	Intervention	Tremona	Sylvatic	2013-08-19	0	No
0012_1	4587821667	8961966667	538	Intervention	Tremona	Sylvatic	2013-09-02	0	Yes
0012_1	4587821667	8961966667	538	Intervention	Tremona	Sylvatic	2013-09-16	0	No
0012_1	4587821667	8961966667	538	Intervention	Tremona	Sylvatic	2013-09-30	18	No
0012_1	4587821667	8961966667	538	Intervention	Tremona	Sylvatic	2013-10-14	0	No
0012_1	4587821667	8961966667	538	Intervention	Tremona	Sylvatic	2013-10-28	0	No
0012_1	4587821667	8961966667	538	Intervention	Tremona	Sylvatic	2013-11-11	0	No
0012_2	4587786667	8962483333	517	Intervention	Tremona	Sylvatic	2012-07-02	0	NA
0012_2	4587786667	8962483333	517	Intervention	Tremona	Sylvatic	2012-07-23	0	No
0012_2	4587786667	8962483333	517	Intervention	Tremona	Sylvatic	2012-08-06	0	Yes
0012_2	4587786667	8962483333	517	Intervention	Tremona	Sylvatic	2012-08-20	0	Yes
0012_2	4587786667	8962483333	517	Intervention	Tremona	Sylvatic	2012-09-03	8	No
0012_2	4587786667	8962483333	517	Intervention	Tremona	Sylvatic	2012-09-17	2	No
0012_2	4587786667	8962483333	517	Intervention	Tremona	Sylvatic	2012-10-01	0	Yes
0012_2	4587786667	8962483333	517	Intervention	Tremona	Sylvatic	2012-10-21	0	No
0012_2	4587786667	8962483333	517	Intervention	Tremona	Sylvatic	2012-10-29	0	No
0012_2	4587786667	8962483333	517	Intervention	Tremona	Sylvatic	2012-11-12	0	No
0012_2	4587786667	8962483333	517	Intervention	Tremona	Sylvatic	2013-05-20	0	No
0012_2	4587786667	8962483333	517	Intervention	Tremona	Sylvatic	2013-06-03	0	No
0012_2	4587786667	8962483333	517	Intervention	Tremona	Sylvatic	2013-06-17	0	No
0012_2	4587786667	8962483333	517	Intervention	Tremona	Sylvatic	2013-07-08	0	Yes
0012_2	4587786667	8962483333	517	Intervention	Tremona	Sylvatic	2013-07-22	0	No
0012_2	4587786667	8962483333	517	Intervention	Tremona	Sylvatic	2013-08-05	0	Yes
0012_2	4587786667	8962483333	517	Intervention	Tremona	Sylvatic	2013-08-19	0	Yes
0012_2	4587786667	8962483333	517	Intervention	Tremona	Sylvatic	2013-09-02	0	Yes
0012_2	4587786667	8962483333	517	Intervention	Tremona	Sylvatic	2013-09-16	12	No
0012_2	4587786667	8962483333	517	Intervention	Tremona	Sylvatic	2013-09-30	0	Yes
0012_2	4587786667	8962483333	517	Intervention	Tremona	Sylvatic	2013-10-14	0	No
0012_2	4587786667	8962483333	517	Intervention	Tremona	Sylvatic	2013-10-28	0	No
0012_2	4587786667	8962483333	517	Intervention	Tremona	Sylvatic	2013-11-11	0	No
0018_1	4587848333	8982	296	Intervention	Mendrisio	Urban	2012-07-08	0	NA
0018_1	4587848333	8982	296	Intervention	Mendrisio	Urban	2012-07-29	0	No
0018_1	4587848333	8982	296	Intervention	Mendrisio	Urban	2012-08-12	79	No
0018_1	4587848333	8982	296	Intervention	Mendrisio	Urban	2012-08-26	61	No
0018_1	4587848333	8982	296	Intervention	Mendrisio	Urban	2012-09-09	11	No
0018_1	4587848333	8982	296	Intervention	Mendrisio	Urban	2012-09-23	5	No
0018_1	4587848333	8982	296	Intervention	Mendrisio	Urban	2012-10-07	0	No
0018_1	4587848333	8982	296	Intervention	Mendrisio	Urban	2012-10-21	NA	NA
0018_1	4587848333	8982	296	Intervention	Mendrisio	Urban	2012-11-04	0	No
0018_1	4587848333	8982	296	Intervention	Mendrisio	Urban	2012-11-18	0	No
0018_1	4587848333	8982	296	Intervention	Mendrisio	Urban	2013-05-23	0	No
0018_1	4587848333	8982	296	Intervention	Mendrisio	Urban	2013-06-06	0	No
0018_1	4587848333	8982	296	Intervention	Mendrisio	Urban	2013-06-20	0	No
0018_1	4587848333	8982	296	Intervention	Mendrisio	Urban	2013-07-11	0	No
0018_1	4587848333	8982	296	Intervention	Mendrisio	Urban	2013-07-25	0	No
0018_1	4587848333	8982	296	Intervention	Mendrisio	Urban	2013-08-08	12	No
0018_1	4587848333	8982	296	Intervention	Mendrisio	Urban	2013-08-22	NA	NA
0018_1	4587848333	8982	296	Intervention	Mendrisio	Urban	2013-09-05	0	No
0018_1	4587848333	8982	296	Intervention	Mendrisio	Urban	2013-09-19	7	No
0018_1	4587848333	8982	296	Intervention	Mendrisio	Urban	2013-10-03	19	No
0018_1	4587848333	8982	296	Intervention	Mendrisio	Urban	2013-10-17	0	No
0018_1	4587848333	8982	296	Intervention	Mendrisio	Urban	2013-10-31	0	No
0018_1	4587848333	8982	296	Intervention	Mendrisio	Urban	2013-11-14	0	No
0018_2	458777	898245	283	Intervention	Mendrisio	Urban	2012-07-08	31	NA
0018_2	458777	898245	283	Intervention	Mendrisio	Urban	2012-07-29	0	No
0018_2	458777	898245	283	Intervention	Mendrisio	Urban	2012-08-12	10	No
0018_2	458777	898245	283	Intervention	Mendrisio	Urban	2012-08-26	75	No
0018_2	458777	898245	283	Intervention	Mendrisio	Urban	2012-09-09	29	No
0018_2	458777	898245	283	Intervention	Mendrisio	Urban	2012-09-23	5	No
0018_2	458777	898245	283	Intervention	Mendrisio	Urban	2012-10-07	30	No
0018_2	458777	898245	283	Intervention	Mendrisio	Urban	2012-10-21	0	No
0018_2	458777	898245	283	Intervention	Mendrisio	Urban	2012-11-04	0	No
0018_2	458777	898245	283	Intervention	Mendrisio	Urban	2012-11-18	0	No
0018_2	458777	898245	283	Intervention	Mendrisio	Urban	2013-05-23	0	No
0018_2	458777	898245	283	Intervention	Mendrisio	Urban	2013-06-06	0	No
0018_2	458777	898245	283	Intervention	Mendrisio	Urban	2013-06-20	0	Yes
0018_2	458777	898245	283	Intervention	Mendrisio	Urban	2013-07-11	0	Yes
0018_2	458777	898245	283	Intervention	Mendrisio	Urban	2013-07-25	27	No
0018_2	458777	898245	283	Intervention	Mendrisio	Urban	2013-08-08	0	No
0018_2	458777	898245	283	Intervention	Mendrisio	Urban	2013-08-22	39	No
0018_2	458777	898245	283	Intervention	Mendrisio	Urban	2013-09-05	64	No
0018_2	458777	898245	283	Intervention	Mendrisio	Urban	2013-09-19	86	No
0018_2	458777	898245	283	Intervention	Mendrisio	Urban	2013-10-03	26	No
0018_2	458777	898245	283	Intervention	Mendrisio	Urban	2013-10-17	0	No
0018_2	458777	898245	283	Intervention	Mendrisio	Urban	2013-10-31	0	No
0018_2	458777	898245	283	Intervention	Mendrisio	Urban	2013-11-14	0	No
0022_1	458786	9000066667	648	Intervention	Somazzo	Sylvatic	2012-07-08	0	No
0022_1	458786	9000066667	648	Intervention	Somazzo	Sylvatic	2012-07-29	0	Yes
0022_1	458786	9000066667	648	Intervention	Somazzo	Sylvatic	2012-08-12	0	Yes
0022_1	458786	9000066667	648	Intervention	Somazzo	Sylvatic	2012-08-26	0	No
0022_1	458786	9000066667	648	Intervention	Somazzo	Sylvatic	2012-09-09	0	No
0022_1	458786	9000066667	648	Intervention	Somazzo	Sylvatic	2012-09-23	NA	NA
0022_1	458786	9000066667	648	Intervention	Somazzo	Sylvatic	2012-10-07	0	No
0022_1	458786	9000066667	648	Intervention	Somazzo	Sylvatic	2012-10-21	0	No
0022_1	458786	9000066667	648	Intervention	Somazzo	Sylvatic	2012-11-04	0	No
0022_1	458786	9000066667	648	Intervention	Somazzo	Sylvatic	2012-11-18	0	No
0022_1	458786	9000066667	648	Intervention	Somazzo	Sylvatic	2013-05-23	0	No
0022_1	458786	9000066667	648	Intervention	Somazzo	Sylvatic	2013-06-06	0	No
0022_1	458786	9000066667	648	Intervention	Somazzo	Sylvatic	2013-06-20	0	Yes
0022_1	458786	9000066667	648	Intervention	Somazzo	Sylvatic	2013-07-11	NA	NA
0022_1	458786	9000066667	648	Intervention	Somazzo	Sylvatic	2013-07-25	0	Yes
0022_1	458786	9000066667	648	Intervention	Somazzo	Sylvatic	2013-08-08	5	No
0022_1	458786	9000066667	648	Intervention	Somazzo	Sylvatic	2013-08-22	0	Yes
0022_1	458786	9000066667	648	Intervention	Somazzo	Sylvatic	2013-09-05	0	No
0022_1	458786	9000066667	648	Intervention	Somazzo	Sylvatic	2013-09-19	0	Yes
0022_1	458786	9000066667	648	Intervention	Somazzo	Sylvatic	2013-10-03	0	No
0022_1	458786	9000066667	648	Intervention	Somazzo	Sylvatic	2013-10-17	NA	NA
0022_1	458786	9000066667	648	Intervention	Somazzo	Sylvatic	2013-10-31	NA	NA
0022_1	458786	9000066667	648	Intervention	Somazzo	Sylvatic	2013-11-14	0	No
0022_2	458793	9000016667	687	Intervention	Somazzo	Sylvatic	2012-07-08	0	No
0022_2	458793	9000016667	687	Intervention	Somazzo	Sylvatic	2012-07-29	1	Yes
0022_2	458793	9000016667	687	Intervention	Somazzo	Sylvatic	2012-08-12	0	Yes
0022_2	458793	9000016667	687	Intervention	Somazzo	Sylvatic	2012-08-26	0	Yes
0022_2	458793	9000016667	687	Intervention	Somazzo	Sylvatic	2012-09-09	0	Yes
0022_2	458793	9000016667	687	Intervention	Somazzo	Sylvatic	2012-09-23	0	No
0022_2	458793	9000016667	687	Intervention	Somazzo	Sylvatic	2012-10-07	0	No
0022_2	458793	9000016667	687	Intervention	Somazzo	Sylvatic	2012-10-21	0	No
0022_2	458793	9000016667	687	Intervention	Somazzo	Sylvatic	2012-11-04	0	No
0022_2	458793	9000016667	687	Intervention	Somazzo	Sylvatic	2012-11-18	0	No
0022_2	458793	9000016667	687	Intervention	Somazzo	Sylvatic	2013-05-23	0	No
0022_2	458793	9000016667	687	Intervention	Somazzo	Sylvatic	2013-06-06	0	No
0022_2	458793	9000016667	687	Intervention	Somazzo	Sylvatic	2013-06-20	0	Yes
0022_2	458793	9000016667	687	Intervention	Somazzo	Sylvatic	2013-07-11	0	Yes
0022_2	458793	9000016667	687	Intervention	Somazzo	Sylvatic	2013-07-25	0	Yes
0022_2	458793	9000016667	687	Intervention	Somazzo	Sylvatic	2013-08-08	0	Yes
0022_2	458793	9000016667	687	Intervention	Somazzo	Sylvatic	2013-08-22	0	Yes
0022_2	458793	9000016667	687	Intervention	Somazzo	Sylvatic	2013-09-05	9	Yes
0022_2	458793	9000016667	687	Intervention	Somazzo	Sylvatic	2013-09-19	0	No
0022_2	458793	9000016667	687	Intervention	Somazzo	Sylvatic	2013-10-03	0	Yes
0022_2	458793	9000016667	687	Intervention	Somazzo	Sylvatic	2013-10-17	NA	NA
0022_2	458793	9000016667	687	Intervention	Somazzo	Sylvatic	2013-10-31	0	No
0022_2	458793	9000016667	687	Intervention	Somazzo	Sylvatic	2013-11-14	0	No
0061_1	458763	8936333333	537	Intervention	Arzo	Urban	2012-07-02	0	NA
0061_1	458763	8936333333	537	Intervention	Arzo	Urban	2012-07-23	1	Yes
0061_1	458763	8936333333	537	Intervention	Arzo	Urban	2012-08-06	0	No
0061_1	458763	8936333333	537	Intervention	Arzo	Urban	2012-08-20	0	No
0061_1	458763	8936333333	537	Intervention	Arzo	Urban	2012-09-03	0	No
0061_1	458763	8936333333	537	Intervention	Arzo	Urban	2012-09-17	NA	NA
0061_1	458763	8936333333	537	Intervention	Arzo	Urban	2012-10-01	0	No
0061_1	458763	8936333333	537	Intervention	Arzo	Urban	2012-10-21	0	No
0061_1	458763	8936333333	537	Intervention	Arzo	Urban	2012-10-29	0	No
0061_1	458763	8936333333	537	Intervention	Arzo	Urban	2012-11-12	0	No
0061_1	458763	8936333333	537	Intervention	Arzo	Urban	2013-05-20	0	No
0061_1	458763	8936333333	537	Intervention	Arzo	Urban	2013-06-03	0	No
0061_1	458763	8936333333	537	Intervention	Arzo	Urban	2013-06-17	0	No
0061_1	458763	8936333333	537	Intervention	Arzo	Urban	2013-07-08	0	Yes
0061_1	458763	8936333333	537	Intervention	Arzo	Urban	2013-07-22	0	Yes
0061_1	458763	8936333333	537	Intervention	Arzo	Urban	2013-08-05	0	No
0061_1	458763	8936333333	537	Intervention	Arzo	Urban	2013-08-19	0	Yes
0061_1	458763	8936333333	537	Intervention	Arzo	Urban	2013-09-02	0	No
0061_1	458763	8936333333	537	Intervention	Arzo	Urban	2013-09-16	NA	NA
0061_1	458763	8936333333	537	Intervention	Arzo	Urban	2013-09-30	0	No
0061_1	458763	8936333333	537	Intervention	Arzo	Urban	2013-10-14	0	No
0061_1	458763	8936333333	537	Intervention	Arzo	Urban	2013-10-28	NA	NA
0061_1	458763	8936333333	537	Intervention	Arzo	Urban	2013-11-11	0	No
0061_2	4587573333	8938766667	543	Intervention	Arzo	Urban	2012-07-02	0	NA
0061_2	4587573333	8938766667	543	Intervention	Arzo	Urban	2012-07-23	0	No
0061_2	4587573333	8938766667	543	Intervention	Arzo	Urban	2012-08-06	0	No
0061_2	4587573333	8938766667	543	Intervention	Arzo	Urban	2012-08-20	0	No
0061_2	4587573333	8938766667	543	Intervention	Arzo	Urban	2012-09-03	5	No
0061_2	4587573333	8938766667	543	Intervention	Arzo	Urban	2012-09-17	0	No
0061_2	4587573333	8938766667	543	Intervention	Arzo	Urban	2012-10-01	0	No
0061_2	4587573333	8938766667	543	Intervention	Arzo	Urban	2012-10-21	0	No
0061_2	4587573333	8938766667	543	Intervention	Arzo	Urban	2012-10-29	0	No
0061_2	4587573333	8938766667	543	Intervention	Arzo	Urban	2012-11-12	0	No
0061_2	4587573333	8938766667	543	Intervention	Arzo	Urban	2013-05-20	0	No
0061_2	4587573333	8938766667	543	Intervention	Arzo	Urban	2013-06-03	0	No
0061_2	4587573333	8938766667	543	Intervention	Arzo	Urban	2013-06-17	0	No
0061_2	4587573333	8938766667	543	Intervention	Arzo	Urban	2013-07-08	0	No
0061_2	4587573333	8938766667	543	Intervention	Arzo	Urban	2013-07-22	0	No
0061_2	4587573333	8938766667	543	Intervention	Arzo	Urban	2013-08-05	0	No
0061_2	4587573333	8938766667	543	Intervention	Arzo	Urban	2013-08-19	0	No
0061_2	4587573333	8938766667	543	Intervention	Arzo	Urban	2013-09-02	0	No
0061_2	4587573333	8938766667	543	Intervention	Arzo	Urban	2013-09-16	0	No
0061_2	4587573333	8938766667	543	Intervention	Arzo	Urban	2013-09-30	0	No
0061_2	4587573333	8938766667	543	Intervention	Arzo	Urban	2013-10-14	0	No
0061_2	4587573333	8938766667	543	Intervention	Arzo	Urban	2013-10-28	0	No
0061_2	4587573333	8938766667	543	Intervention	Arzo	Urban	2013-11-11	0	No
0090_1	4587485	9030666667	615	Intervention	Caneggio	Urban	2012-07-08	0	NA
0090_1	4587485	9030666667	615	Intervention	Caneggio	Urban	2012-07-29	1	No
0090_1	4587485	9030666667	615	Intervention	Caneggio	Urban	2012-08-12	0	No
0090_1	4587485	9030666667	615	Intervention	Caneggio	Urban	2012-08-26	2	No
0090_1	4587485	9030666667	615	Intervention	Caneggio	Urban	2012-09-09	0	No
0090_1	4587485	9030666667	615	Intervention	Caneggio	Urban	2012-09-23	0	No
0090_1	4587485	9030666667	615	Intervention	Caneggio	Urban	2012-10-07	0	No
0090_1	4587485	9030666667	615	Intervention	Caneggio	Urban	2012-10-21	0	No
0090_1	4587485	9030666667	615	Intervention	Caneggio	Urban	2012-11-04	0	No
0090_1	4587485	9030666667	615	Intervention	Caneggio	Urban	2012-11-18	0	No
0090_1	4587485	9030666667	615	Intervention	Caneggio	Urban	2013-05-23	0	No
0090_1	4587485	9030666667	615	Intervention	Caneggio	Urban	2013-06-06	0	No
0090_1	4587485	9030666667	615	Intervention	Caneggio	Urban	2013-06-20	0	No
0090_1	4587485	9030666667	615	Intervention	Caneggio	Urban	2013-07-11	NA	NA
0090_1	4587485	9030666667	615	Intervention	Caneggio	Urban	2013-07-25	0	Yes
0090_1	4587485	9030666667	615	Intervention	Caneggio	Urban	2013-08-08	0	No
0090_1	4587485	9030666667	615	Intervention	Caneggio	Urban	2013-08-22	0	Yes
0090_1	4587485	9030666667	615	Intervention	Caneggio	Urban	2013-09-05	0	No
0090_1	4587485	9030666667	615	Intervention	Caneggio	Urban	2013-09-19	0	Yes
0090_1	4587485	9030666667	615	Intervention	Caneggio	Urban	2013-10-03	0	No
0090_1	4587485	9030666667	615	Intervention	Caneggio	Urban	2013-10-17	0	No
0090_1	4587485	9030666667	615	Intervention	Caneggio	Urban	2013-10-31	0	No
0090_1	4587485	9030666667	615	Intervention	Caneggio	Urban	2013-11-14	0	No
0090_2	4587546667	9030766667	609	Intervention	Caneggio	Urban	2012-07-08	0	NA
0090_2	4587546667	9030766667	609	Intervention	Caneggio	Urban	2012-07-29	0	Yes
0090_2	4587546667	9030766667	609	Intervention	Caneggio	Urban	2012-08-12	0	No
0090_2	4587546667	9030766667	609	Intervention	Caneggio	Urban	2012-08-26	0	No
0090_2	4587546667	9030766667	609	Intervention	Caneggio	Urban	2012-09-09	0	No
0090_2	4587546667	9030766667	609	Intervention	Caneggio	Urban	2012-09-23	0	Yes
0090_2	4587546667	9030766667	609	Intervention	Caneggio	Urban	2012-10-07	0	No
0090_2	4587546667	9030766667	609	Intervention	Caneggio	Urban	2012-10-21	0	No
0090_2	4587546667	9030766667	609	Intervention	Caneggio	Urban	2012-11-04	0	No
0090_2	4587546667	9030766667	609	Intervention	Caneggio	Urban	2012-11-18	0	No
0090_2	4587546667	9030766667	609	Intervention	Caneggio	Urban	2013-05-23	0	No
0090_2	4587546667	9030766667	609	Intervention	Caneggio	Urban	2013-06-06	0	No
0090_2	4587546667	9030766667	609	Intervention	Caneggio	Urban	2013-06-20	0	Yes
0090_2	4587546667	9030766667	609	Intervention	Caneggio	Urban	2013-07-11	0	Yes
0090_2	4587546667	9030766667	609	Intervention	Caneggio	Urban	2013-07-25	0	Yes
0090_2	4587546667	9030766667	609	Intervention	Caneggio	Urban	2013-08-08	0	Yes
0090_2	4587546667	9030766667	609	Intervention	Caneggio	Urban	2013-08-22	0	Yes
0090_2	4587546667	9030766667	609	Intervention	Caneggio	Urban	2013-09-05	0	Yes
0090_2	4587546667	9030766667	609	Intervention	Caneggio	Urban	2013-09-19	0	No
0090_2	4587546667	9030766667	609	Intervention	Caneggio	Urban	2013-10-03	0	No
0090_2	4587546667	9030766667	609	Intervention	Caneggio	Urban	2013-10-17	0	No
0090_2	4587546667	9030766667	609	Intervention	Caneggio	Urban	2013-10-31	0	No
0090_2	4587546667	9030766667	609	Intervention	Caneggio	Urban	2013-11-14	0	No
0127_1	4587363333	8966866667	408	Intervention	Rancate	Urban	2012-07-02	0	No
0127_1	4587363333	8966866667	408	Intervention	Rancate	Urban	2012-07-23	5	Yes
0127_1	4587363333	8966866667	408	Intervention	Rancate	Urban	2012-08-06	0	No
0127_1	4587363333	8966866667	408	Intervention	Rancate	Urban	2012-08-20	68	No
0127_1	4587363333	8966866667	408	Intervention	Rancate	Urban	2012-09-03	22	No
0127_1	4587363333	8966866667	408	Intervention	Rancate	Urban	2012-09-17	3	No
0127_1	4587363333	8966866667	408	Intervention	Rancate	Urban	2012-10-01	0	No
0127_1	4587363333	8966866667	408	Intervention	Rancate	Urban	2012-10-21	0	No
0127_1	4587363333	8966866667	408	Intervention	Rancate	Urban	2012-10-29	0	No
0127_1	4587363333	8966866667	408	Intervention	Rancate	Urban	2012-11-12	0	No
0127_1	4587363333	8966866667	408	Intervention	Rancate	Urban	2013-05-20	0	No
0127_1	4587363333	8966866667	408	Intervention	Rancate	Urban	2013-06-03	0	No
0127_1	4587363333	8966866667	408	Intervention	Rancate	Urban	2013-06-17	0	No
0127_1	4587363333	8966866667	408	Intervention	Rancate	Urban	2013-07-08	9	Yes
0127_1	4587363333	8966866667	408	Intervention	Rancate	Urban	2013-07-22	38	No
0127_1	4587363333	8966866667	408	Intervention	Rancate	Urban	2013-08-05	35	No
0127_1	4587363333	8966866667	408	Intervention	Rancate	Urban	2013-08-19	47	No
0127_1	4587363333	8966866667	408	Intervention	Rancate	Urban	2013-09-02	71	No
0127_1	4587363333	8966866667	408	Intervention	Rancate	Urban	2013-09-16	0	No
0127_1	4587363333	8966866667	408	Intervention	Rancate	Urban	2013-09-30	8	No
0127_1	4587363333	8966866667	408	Intervention	Rancate	Urban	2013-10-14	0	No
0127_1	4587363333	8966866667	408	Intervention	Rancate	Urban	2013-10-28	0	No
0127_1	4587363333	8966866667	408	Intervention	Rancate	Urban	2013-11-11	0	No
0127_2	4587363333	896625	397	Intervention	Rancate	Urban	2012-07-02	0	Yes
0127_2	4587363333	896625	397	Intervention	Rancate	Urban	2012-07-23	0	Yes
0127_2	4587363333	896625	397	Intervention	Rancate	Urban	2012-08-06	0	No
0127_2	4587363333	896625	397	Intervention	Rancate	Urban	2012-08-20	0	Yes
0127_2	4587363333	896625	397	Intervention	Rancate	Urban	2012-09-03	19	No
0127_2	4587363333	896625	397	Intervention	Rancate	Urban	2012-09-17	3	No
0127_2	4587363333	896625	397	Intervention	Rancate	Urban	2012-10-01	8	No
0127_2	4587363333	896625	397	Intervention	Rancate	Urban	2012-10-21	0	No
0127_2	4587363333	896625	397	Intervention	Rancate	Urban	2012-10-29	0	No
0127_2	4587363333	896625	397	Intervention	Rancate	Urban	2012-11-12	0	No
0127_2	4587363333	896625	397	Intervention	Rancate	Urban	2013-05-20	0	No
0127_2	4587363333	896625	397	Intervention	Rancate	Urban	2013-06-03	NA	NA
0127_2	4587363333	896625	397	Intervention	Rancate	Urban	2013-06-17	0	Yes
0127_2	4587363333	896625	397	Intervention	Rancate	Urban	2013-07-08	0	Yes
0127_2	4587363333	896625	397	Intervention	Rancate	Urban	2013-07-22	0	Yes
0127_2	4587363333	896625	397	Intervention	Rancate	Urban	2013-08-05	35	Yes
0127_2	4587363333	896625	397	Intervention	Rancate	Urban	2013-08-19	16	No
0127_2	4587363333	896625	397	Intervention	Rancate	Urban	2013-09-02	0	No
0127_2	4587363333	896625	397	Intervention	Rancate	Urban	2013-09-16	52	No
0127_2	4587363333	896625	397	Intervention	Rancate	Urban	2013-09-30	8	No
0127_2	4587363333	896625	397	Intervention	Rancate	Urban	2013-10-14	0	No
0127_2	4587363333	896625	397	Intervention	Rancate	Urban	2013-10-28	0	No
0127_2	4587363333	896625	397	Intervention	Rancate	Urban	2013-11-11	0	No
0133_1	4587321667	898625	366	Intervention	Mendrisio	Urban	2012-07-08	0	NA
0133_1	4587321667	898625	366	Intervention	Mendrisio	Urban	2012-07-29	32	No
0133_1	4587321667	898625	366	Intervention	Mendrisio	Urban	2012-08-12	83	No
0133_1	4587321667	898625	366	Intervention	Mendrisio	Urban	2012-08-26	61	No
0133_1	4587321667	898625	366	Intervention	Mendrisio	Urban	2012-09-09	25	No
0133_1	4587321667	898625	366	Intervention	Mendrisio	Urban	2012-09-23	31	No
0133_1	4587321667	898625	366	Intervention	Mendrisio	Urban	2012-10-07	0	No
0133_1	4587321667	898625	366	Intervention	Mendrisio	Urban	2012-10-21	0	No
0133_1	4587321667	898625	366	Intervention	Mendrisio	Urban	2012-11-04	0	No
0133_1	4587321667	898625	366	Intervention	Mendrisio	Urban	2012-11-18	0	No
0133_1	4587321667	898625	366	Intervention	Mendrisio	Urban	2013-05-23	0	No
0133_1	4587321667	898625	366	Intervention	Mendrisio	Urban	2013-06-06	0	No
0133_1	4587321667	898625	366	Intervention	Mendrisio	Urban	2013-06-20	0	No
0133_1	4587321667	898625	366	Intervention	Mendrisio	Urban	2013-07-11	70	Yes
0133_1	4587321667	898625	366	Intervention	Mendrisio	Urban	2013-07-25	0	No
0133_1	4587321667	898625	366	Intervention	Mendrisio	Urban	2013-08-08	35	No
0133_1	4587321667	898625	366	Intervention	Mendrisio	Urban	2013-08-22	106	No
0133_1	4587321667	898625	366	Intervention	Mendrisio	Urban	2013-09-05	107	No
0133_1	4587321667	898625	366	Intervention	Mendrisio	Urban	2013-09-19	135	No
0133_1	4587321667	898625	366	Intervention	Mendrisio	Urban	2013-10-03	NA	NA
0133_1	4587321667	898625	366	Intervention	Mendrisio	Urban	2013-10-17	65	No
0133_1	4587321667	898625	366	Intervention	Mendrisio	Urban	2013-10-31	0	No
0133_1	4587321667	898625	366	Intervention	Mendrisio	Urban	2013-11-14	0	No
0133_2	4587358333	8985733333	346	Intervention	Mendrisio	Urban	2012-07-08	115	NA
0133_2	4587358333	8985733333	346	Intervention	Mendrisio	Urban	2012-07-29	241	No
0133_2	4587358333	8985733333	346	Intervention	Mendrisio	Urban	2012-08-12	169	No
0133_2	4587358333	8985733333	346	Intervention	Mendrisio	Urban	2012-08-26	229	No
0133_2	4587358333	8985733333	346	Intervention	Mendrisio	Urban	2012-09-09	NA	NA
0133_2	4587358333	8985733333	346	Intervention	Mendrisio	Urban	2012-09-23	30	No
0133_2	4587358333	8985733333	346	Intervention	Mendrisio	Urban	2012-10-07	NA	NA
0133_2	4587358333	8985733333	346	Intervention	Mendrisio	Urban	2012-10-21	3	No
0133_2	4587358333	8985733333	346	Intervention	Mendrisio	Urban	2012-11-04	0	No
0133_2	4587358333	8985733333	346	Intervention	Mendrisio	Urban	2012-11-18	0	No
0133_2	4587358333	8985733333	346	Intervention	Mendrisio	Urban	2013-05-23	0	No
0133_2	4587358333	8985733333	346	Intervention	Mendrisio	Urban	2013-06-06	0	No
0133_2	4587358333	8985733333	346	Intervention	Mendrisio	Urban	2013-06-20	0	No
0133_2	4587358333	8985733333	346	Intervention	Mendrisio	Urban	2013-07-11	0	No
0133_2	4587358333	8985733333	346	Intervention	Mendrisio	Urban	2013-07-25	18	No
0133_2	4587358333	8985733333	346	Intervention	Mendrisio	Urban	2013-08-08	0	No
0133_2	4587358333	8985733333	346	Intervention	Mendrisio	Urban	2013-08-22	164	No
0133_2	4587358333	8985733333	346	Intervention	Mendrisio	Urban	2013-09-05	16	No
0133_2	4587358333	8985733333	346	Intervention	Mendrisio	Urban	2013-09-19	NA	NA
0133_2	4587358333	8985733333	346	Intervention	Mendrisio	Urban	2013-10-03	NA	NA
0133_2	4587358333	8985733333	346	Intervention	Mendrisio	Urban	2013-10-17	NA	NA
0133_2	4587358333	8985733333	346	Intervention	Mendrisio	Urban	2013-10-31	0	No
0133_2	4587358333	8985733333	346	Intervention	Mendrisio	Urban	2013-11-14	0	No
0135_1	4587301667	8991633333	502	Intervention	Mendrisio	Urban	2012-07-08	0	NA
0135_1	4587301667	8991633333	502	Intervention	Mendrisio	Urban	2012-07-29	0	No
0135_1	4587301667	8991633333	502	Intervention	Mendrisio	Urban	2012-08-12	0	No
0135_1	4587301667	8991633333	502	Intervention	Mendrisio	Urban	2012-08-26	0	Yes
0135_1	4587301667	8991633333	502	Intervention	Mendrisio	Urban	2012-09-09	0	No
0135_1	4587301667	8991633333	502	Intervention	Mendrisio	Urban	2012-09-23	0	No
0135_1	4587301667	8991633333	502	Intervention	Mendrisio	Urban	2012-10-07	1	No
0135_1	4587301667	8991633333	502	Intervention	Mendrisio	Urban	2012-10-21	0	No
0135_1	4587301667	8991633333	502	Intervention	Mendrisio	Urban	2012-11-04	0	No
0135_1	4587301667	8991633333	502	Intervention	Mendrisio	Urban	2012-11-18	0	No
0135_1	4587301667	8991633333	502	Intervention	Mendrisio	Urban	2013-05-23	0	No
0135_1	4587301667	8991633333	502	Intervention	Mendrisio	Urban	2013-06-06	0	No
0135_1	4587301667	8991633333	502	Intervention	Mendrisio	Urban	2013-06-20	0	No
0135_1	4587301667	8991633333	502	Intervention	Mendrisio	Urban	2013-07-11	0	No
0135_1	4587301667	8991633333	502	Intervention	Mendrisio	Urban	2013-07-25	0	No
0135_1	4587301667	8991633333	502	Intervention	Mendrisio	Urban	2013-08-08	0	No
0135_1	4587301667	8991633333	502	Intervention	Mendrisio	Urban	2013-08-22	0	No
0135_1	4587301667	8991633333	502	Intervention	Mendrisio	Urban	2013-09-05	0	No
0135_1	4587301667	8991633333	502	Intervention	Mendrisio	Urban	2013-09-19	0	No
0135_1	4587301667	8991633333	502	Intervention	Mendrisio	Urban	2013-10-03	0	No
0135_1	4587301667	8991633333	502	Intervention	Mendrisio	Urban	2013-10-17	0	No
0135_1	4587301667	8991633333	502	Intervention	Mendrisio	Urban	2013-10-31	0	No
0135_1	4587301667	8991633333	502	Intervention	Mendrisio	Urban	2013-11-14	0	No
0135_2	4587308333	8992433333	505	Intervention	Mendrisio	Urban	2012-07-08	0	NA
0135_2	4587308333	8992433333	505	Intervention	Mendrisio	Urban	2012-07-29	0	Yes
0135_2	4587308333	8992433333	505	Intervention	Mendrisio	Urban	2012-08-12	3	No
0135_2	4587308333	8992433333	505	Intervention	Mendrisio	Urban	2012-08-26	0	No
0135_2	4587308333	8992433333	505	Intervention	Mendrisio	Urban	2012-09-09	125	No
0135_2	4587308333	8992433333	505	Intervention	Mendrisio	Urban	2012-09-23	32	Yes
0135_2	4587308333	8992433333	505	Intervention	Mendrisio	Urban	2012-10-07	0	No
0135_2	4587308333	8992433333	505	Intervention	Mendrisio	Urban	2012-10-21	0	No
0135_2	4587308333	8992433333	505	Intervention	Mendrisio	Urban	2012-11-04	0	No
0135_2	4587308333	8992433333	505	Intervention	Mendrisio	Urban	2012-11-18	0	No
0135_2	4587308333	8992433333	505	Intervention	Mendrisio	Urban	2013-05-23	0	No
0135_2	4587308333	8992433333	505	Intervention	Mendrisio	Urban	2013-06-06	0	No
0135_2	4587308333	8992433333	505	Intervention	Mendrisio	Urban	2013-06-20	NA	NA
0135_2	4587308333	8992433333	505	Intervention	Mendrisio	Urban	2013-07-11	0	Yes
0135_2	4587308333	8992433333	505	Intervention	Mendrisio	Urban	2013-07-25	0	Yes
0135_2	4587308333	8992433333	505	Intervention	Mendrisio	Urban	2013-08-08	11	No
0135_2	4587308333	8992433333	505	Intervention	Mendrisio	Urban	2013-08-22	13	Yes
0135_2	4587308333	8992433333	505	Intervention	Mendrisio	Urban	2013-09-05	23	No
0135_2	4587308333	8992433333	505	Intervention	Mendrisio	Urban	2013-09-19	67	No
0135_2	4587308333	8992433333	505	Intervention	Mendrisio	Urban	2013-10-03	211	No
0135_2	4587308333	8992433333	505	Intervention	Mendrisio	Urban	2013-10-17	0	No
0135_2	4587308333	8992433333	505	Intervention	Mendrisio	Urban	2013-10-31	0	No
0135_2	4587308333	8992433333	505	Intervention	Mendrisio	Urban	2013-11-14	1	No
0235_1	4586956667	8946666667	527	Intervention	Stabio	Urban	2012-07-02	0	NA
0235_1	4586956667	8946666667	527	Intervention	Stabio	Urban	2012-07-23	0	No
0235_1	4586956667	8946666667	527	Intervention	Stabio	Urban	2012-08-06	29	No
0235_1	4586956667	8946666667	527	Intervention	Stabio	Urban	2012-08-20	2	No
0235_1	4586956667	8946666667	527	Intervention	Stabio	Urban	2012-09-03	39	No
0235_1	4586956667	8946666667	527	Intervention	Stabio	Urban	2012-09-17	0	No
0235_1	4586956667	8946666667	527	Intervention	Stabio	Urban	2012-10-01	0	No
0235_1	4586956667	8946666667	527	Intervention	Stabio	Urban	2012-10-21	0	No
0235_1	4586956667	8946666667	527	Intervention	Stabio	Urban	2012-10-29	0	No
0235_1	4586956667	8946666667	527	Intervention	Stabio	Urban	2012-11-12	1	No
0235_1	4586956667	8946666667	527	Intervention	Stabio	Urban	2013-05-20	0	No
0235_1	4586956667	8946666667	527	Intervention	Stabio	Urban	2013-06-03	0	No
0235_1	4586956667	8946666667	527	Intervention	Stabio	Urban	2013-06-17	0	No
0235_1	4586956667	8946666667	527	Intervention	Stabio	Urban	2013-07-08	0	No
0235_1	4586956667	8946666667	527	Intervention	Stabio	Urban	2013-07-22	0	No
0235_1	4586956667	8946666667	527	Intervention	Stabio	Urban	2013-08-05	0	No
0235_1	4586956667	8946666667	527	Intervention	Stabio	Urban	2013-08-19	0	No
0235_1	4586956667	8946666667	527	Intervention	Stabio	Urban	2013-09-02	0	No
0235_1	4586956667	8946666667	527	Intervention	Stabio	Urban	2013-09-16	0	No
0235_1	4586956667	8946666667	527	Intervention	Stabio	Urban	2013-09-30	0	No
0235_1	4586956667	8946666667	527	Intervention	Stabio	Urban	2013-10-14	0	No
0235_1	4586956667	8946666667	527	Intervention	Stabio	Urban	2013-10-28	0	No
0235_1	4586956667	8946666667	527	Intervention	Stabio	Urban	2013-11-11	0	No
0235_2	4586983333	8947533333	520	Intervention	Stabio	Urban	2012-07-02	0	NA
0235_2	4586983333	8947533333	520	Intervention	Stabio	Urban	2012-07-23	0	No
0235_2	4586983333	8947533333	520	Intervention	Stabio	Urban	2012-08-06	0	No
0235_2	4586983333	8947533333	520	Intervention	Stabio	Urban	2012-08-20	0	No
0235_2	4586983333	8947533333	520	Intervention	Stabio	Urban	2012-09-03	0	No
0235_2	4586983333	8947533333	520	Intervention	Stabio	Urban	2012-09-17	0	No
0235_2	4586983333	8947533333	520	Intervention	Stabio	Urban	2012-10-01	0	No
0235_2	4586983333	8947533333	520	Intervention	Stabio	Urban	2012-10-21	0	No
0235_2	4586983333	8947533333	520	Intervention	Stabio	Urban	2012-10-29	0	No
0235_2	4586983333	8947533333	520	Intervention	Stabio	Urban	2012-11-12	0	No
0235_2	4586983333	8947533333	520	Intervention	Stabio	Urban	2013-05-20	0	No
0235_2	4586983333	8947533333	520	Intervention	Stabio	Urban	2013-06-03	0	No
0235_2	4586983333	8947533333	520	Intervention	Stabio	Urban	2013-06-17	0	No
0235_2	4586983333	8947533333	520	Intervention	Stabio	Urban	2013-07-08	0	No
0235_2	4586983333	8947533333	520	Intervention	Stabio	Urban	2013-07-22	13	No
0235_2	4586983333	8947533333	520	Intervention	Stabio	Urban	2013-08-05	8	No
0235_2	4586983333	8947533333	520	Intervention	Stabio	Urban	2013-08-19	0	No
0235_2	4586983333	8947533333	520	Intervention	Stabio	Urban	2013-09-02	0	No
0235_2	4586983333	8947533333	520	Intervention	Stabio	Urban	2013-09-16	12	No
0235_2	4586983333	8947533333	520	Intervention	Stabio	Urban	2013-09-30	0	No
0235_2	4586983333	8947533333	520	Intervention	Stabio	Urban	2013-10-14	0	No
0235_2	4586983333	8947533333	520	Intervention	Stabio	Urban	2013-10-28	0	No
0235_2	4586983333	8947533333	520	Intervention	Stabio	Urban	2013-11-11	0	No
0237_1	458697	8951883333	452	Intervention	Civasca	Sylvatic	2012-07-02	0	NA
0237_1	458697	8951883333	452	Intervention	Civasca	Sylvatic	2012-07-23	36	Yes
0237_1	458697	8951883333	452	Intervention	Civasca	Sylvatic	2012-08-06	134	No
0237_1	458697	8951883333	452	Intervention	Civasca	Sylvatic	2012-08-20	18	Yes
0237_1	458697	8951883333	452	Intervention	Civasca	Sylvatic	2012-09-03	0	No
0237_1	458697	8951883333	452	Intervention	Civasca	Sylvatic	2012-09-17	0	No
0237_1	458697	8951883333	452	Intervention	Civasca	Sylvatic	2012-10-01	2	No
0237_1	458697	8951883333	452	Intervention	Civasca	Sylvatic	2012-10-21	0	No
0237_1	458697	8951883333	452	Intervention	Civasca	Sylvatic	2012-10-29	0	No
0237_1	458697	8951883333	452	Intervention	Civasca	Sylvatic	2012-11-12	0	No
0237_1	458697	8951883333	452	Intervention	Civasca	Sylvatic	2013-05-20	0	No
0237_1	458697	8951883333	452	Intervention	Civasca	Sylvatic	2013-06-03	0	No
0237_1	458697	8951883333	452	Intervention	Civasca	Sylvatic	2013-06-17	0	Yes
0237_1	458697	8951883333	452	Intervention	Civasca	Sylvatic	2013-07-08	NA	NA
0237_1	458697	8951883333	452	Intervention	Civasca	Sylvatic	2013-07-22	0	Yes
0237_1	458697	8951883333	452	Intervention	Civasca	Sylvatic	2013-08-05	0	No
0237_1	458697	8951883333	452	Intervention	Civasca	Sylvatic	2013-08-19	0	No
0237_1	458697	8951883333	452	Intervention	Civasca	Sylvatic	2013-09-02	41	No
0237_1	458697	8951883333	452	Intervention	Civasca	Sylvatic	2013-09-16	NA	NA
0237_1	458697	8951883333	452	Intervention	Civasca	Sylvatic	2013-09-30	144	No
0237_1	458697	8951883333	452	Intervention	Civasca	Sylvatic	2013-10-14	0	No
0237_1	458697	8951883333	452	Intervention	Civasca	Sylvatic	2013-10-28	0	No
0237_1	458697	8951883333	452	Intervention	Civasca	Sylvatic	2013-11-11	0	No
0237_2	458703	895305	453	Intervention	Civasca	Sylvatic	2012-07-02	0	NA
0237_2	458703	895305	453	Intervention	Civasca	Sylvatic	2012-07-23	0	Yes
0237_2	458703	895305	453	Intervention	Civasca	Sylvatic	2012-08-06	1	Yes
0237_2	458703	895305	453	Intervention	Civasca	Sylvatic	2012-08-20	0	Yes
0237_2	458703	895305	453	Intervention	Civasca	Sylvatic	2012-09-03	57	No
0237_2	458703	895305	453	Intervention	Civasca	Sylvatic	2012-09-17	87	No
0237_2	458703	895305	453	Intervention	Civasca	Sylvatic	2012-10-01	18	No
0237_2	458703	895305	453	Intervention	Civasca	Sylvatic	2012-10-21	10	No
0237_2	458703	895305	453	Intervention	Civasca	Sylvatic	2012-10-29	0	No
0237_2	458703	895305	453	Intervention	Civasca	Sylvatic	2012-11-12	0	No
0237_2	458703	895305	453	Intervention	Civasca	Sylvatic	2013-05-20	0	No
0237_2	458703	895305	453	Intervention	Civasca	Sylvatic	2013-06-03	NA	NA
0237_2	458703	895305	453	Intervention	Civasca	Sylvatic	2013-06-17	0	Yes
0237_2	458703	895305	453	Intervention	Civasca	Sylvatic	2013-07-08	0	Yes
0237_2	458703	895305	453	Intervention	Civasca	Sylvatic	2013-07-22	17	Yes
0237_2	458703	895305	453	Intervention	Civasca	Sylvatic	2013-08-05	0	Yes
0237_2	458703	895305	453	Intervention	Civasca	Sylvatic	2013-08-19	0	No
0237_2	458703	895305	453	Intervention	Civasca	Sylvatic	2013-09-02	2	Yes
0237_2	458703	895305	453	Intervention	Civasca	Sylvatic	2013-09-16	18	No
0237_2	458703	895305	453	Intervention	Civasca	Sylvatic	2013-09-30	0	No
0237_2	458703	895305	453	Intervention	Civasca	Sylvatic	2013-10-14	0	No
0237_2	458703	895305	453	Intervention	Civasca	Sylvatic	2013-10-28	0	No
0237_2	458703	895305	453	Intervention	Civasca	Sylvatic	2013-11-11	0	No
0248_1	4586918333	8988233333	426	Intervention	Mendrisio	Urban	2012-07-08	0	NA
0248_1	4586918333	8988233333	426	Intervention	Mendrisio	Urban	2012-07-29	0	No
0248_1	4586918333	8988233333	426	Intervention	Mendrisio	Urban	2012-08-12	0	No
0248_1	4586918333	8988233333	426	Intervention	Mendrisio	Urban	2012-08-26	0	No
0248_1	4586918333	8988233333	426	Intervention	Mendrisio	Urban	2012-09-09	16	No
0248_1	4586918333	8988233333	426	Intervention	Mendrisio	Urban	2012-09-23	0	No
0248_1	4586918333	8988233333	426	Intervention	Mendrisio	Urban	2012-10-07	0	No
0248_1	4586918333	8988233333	426	Intervention	Mendrisio	Urban	2012-10-21	0	No
0248_1	4586918333	8988233333	426	Intervention	Mendrisio	Urban	2012-11-04	0	No
0248_1	4586918333	8988233333	426	Intervention	Mendrisio	Urban	2012-11-18	0	No
0248_1	4586918333	8988233333	426	Intervention	Mendrisio	Urban	2013-05-23	0	No
0248_1	4586918333	8988233333	426	Intervention	Mendrisio	Urban	2013-06-06	0	No
0248_1	4586918333	8988233333	426	Intervention	Mendrisio	Urban	2013-06-20	0	No
0248_1	4586918333	8988233333	426	Intervention	Mendrisio	Urban	2013-07-11	NA	NA
0248_1	4586918333	8988233333	426	Intervention	Mendrisio	Urban	2013-07-25	0	No
0248_1	4586918333	8988233333	426	Intervention	Mendrisio	Urban	2013-08-08	5	No
0248_1	4586918333	8988233333	426	Intervention	Mendrisio	Urban	2013-08-22	38	No
0248_1	4586918333	8988233333	426	Intervention	Mendrisio	Urban	2013-09-05	20	No
0248_1	4586918333	8988233333	426	Intervention	Mendrisio	Urban	2013-09-19	165	No
0248_1	4586918333	8988233333	426	Intervention	Mendrisio	Urban	2013-10-03	38	Yes
0248_1	4586918333	8988233333	426	Intervention	Mendrisio	Urban	2013-10-17	0	No
0248_1	4586918333	8988233333	426	Intervention	Mendrisio	Urban	2013-10-31	0	No
0248_1	4586918333	8988233333	426	Intervention	Mendrisio	Urban	2013-11-14	0	No
0248_2	4586846667	89885	424	Intervention	Mendrisio	Urban	2012-07-08	0	NA
0248_2	4586846667	89885	424	Intervention	Mendrisio	Urban	2012-07-29	0	No
0248_2	4586846667	89885	424	Intervention	Mendrisio	Urban	2012-08-12	34	No
0248_2	4586846667	89885	424	Intervention	Mendrisio	Urban	2012-08-26	0	No
0248_2	4586846667	89885	424	Intervention	Mendrisio	Urban	2012-09-09	0	No
0248_2	4586846667	89885	424	Intervention	Mendrisio	Urban	2012-09-23	NA	NA
0248_2	4586846667	89885	424	Intervention	Mendrisio	Urban	2012-10-07	0	No
0248_2	4586846667	89885	424	Intervention	Mendrisio	Urban	2012-10-21	NA	NA
0248_2	4586846667	89885	424	Intervention	Mendrisio	Urban	2012-11-04	0	No
0248_2	4586846667	89885	424	Intervention	Mendrisio	Urban	2012-11-18	0	No
0248_2	4586846667	89885	424	Intervention	Mendrisio	Urban	2013-05-23	NA	NA
0248_2	4586846667	89885	424	Intervention	Mendrisio	Urban	2013-06-06	0	No
0248_2	4586846667	89885	424	Intervention	Mendrisio	Urban	2013-06-20	0	No
0248_2	4586846667	89885	424	Intervention	Mendrisio	Urban	2013-07-11	NA	NA
0248_2	4586846667	89885	424	Intervention	Mendrisio	Urban	2013-07-25	75	No
0248_2	4586846667	89885	424	Intervention	Mendrisio	Urban	2013-08-08	147	No
0248_2	4586846667	89885	424	Intervention	Mendrisio	Urban	2013-08-22	147	No
0248_2	4586846667	89885	424	Intervention	Mendrisio	Urban	2013-09-05	26	No
0248_2	4586846667	89885	424	Intervention	Mendrisio	Urban	2013-09-19	230	No
0248_2	4586846667	89885	424	Intervention	Mendrisio	Urban	2013-10-03	202	No
0248_2	4586846667	89885	424	Intervention	Mendrisio	Urban	2013-10-17	0	No
0248_2	4586846667	89885	424	Intervention	Mendrisio	Urban	2013-10-31	0	No
0248_2	4586846667	89885	424	Intervention	Mendrisio	Urban	2013-11-14	NA	NA
0260_1	4587216667	9028066667	536	Intervention	Caneggio	Sylvatic	2012-07-08	0	Yes
0260_1	4587216667	9028066667	536	Intervention	Caneggio	Sylvatic	2012-07-29	0	Yes
0260_1	4587216667	9028066667	536	Intervention	Caneggio	Sylvatic	2012-08-12	0	Yes
0260_1	4587216667	9028066667	536	Intervention	Caneggio	Sylvatic	2012-08-26	0	Yes
0260_1	4587216667	9028066667	536	Intervention	Caneggio	Sylvatic	2012-09-09	0	No
0260_1	4587216667	9028066667	536	Intervention	Caneggio	Sylvatic	2012-09-23	0	Yes
0260_1	4587216667	9028066667	536	Intervention	Caneggio	Sylvatic	2012-10-07	0	No
0260_1	4587216667	9028066667	536	Intervention	Caneggio	Sylvatic	2012-10-21	0	No
0260_1	4587216667	9028066667	536	Intervention	Caneggio	Sylvatic	2012-11-04	0	No
0260_1	4587216667	9028066667	536	Intervention	Caneggio	Sylvatic	2012-11-18	0	No
0260_1	4587216667	9028066667	536	Intervention	Caneggio	Sylvatic	2013-05-23	0	No
0260_1	4587216667	9028066667	536	Intervention	Caneggio	Sylvatic	2013-06-06	0	No
0260_1	4587216667	9028066667	536	Intervention	Caneggio	Sylvatic	2013-06-20	0	Yes
0260_1	4587216667	9028066667	536	Intervention	Caneggio	Sylvatic	2013-07-11	NA	NA
0260_1	4587216667	9028066667	536	Intervention	Caneggio	Sylvatic	2013-07-25	0	Yes
0260_1	4587216667	9028066667	536	Intervention	Caneggio	Sylvatic	2013-08-08	0	Yes
0260_1	4587216667	9028066667	536	Intervention	Caneggio	Sylvatic	2013-08-22	0	No
0260_1	4587216667	9028066667	536	Intervention	Caneggio	Sylvatic	2013-09-05	3	No
0260_1	4587216667	9028066667	536	Intervention	Caneggio	Sylvatic	2013-09-19	0	No
0260_1	4587216667	9028066667	536	Intervention	Caneggio	Sylvatic	2013-10-03	0	No
0260_1	4587216667	9028066667	536	Intervention	Caneggio	Sylvatic	2013-10-17	0	No
0260_1	4587216667	9028066667	536	Intervention	Caneggio	Sylvatic	2013-10-31	0	No
0260_1	4587216667	9028066667	536	Intervention	Caneggio	Sylvatic	2013-11-14	0	No
0260_2	4587138333	9028633333	527	Intervention	Caneggio	Sylvatic	2012-07-08	0	NA
0260_2	4587138333	9028633333	527	Intervention	Caneggio	Sylvatic	2012-07-29	0	Yes
0260_2	4587138333	9028633333	527	Intervention	Caneggio	Sylvatic	2012-08-12	12	No
0260_2	4587138333	9028633333	527	Intervention	Caneggio	Sylvatic	2012-08-26	11	No
0260_2	4587138333	9028633333	527	Intervention	Caneggio	Sylvatic	2012-09-09	1	No
0260_2	4587138333	9028633333	527	Intervention	Caneggio	Sylvatic	2012-09-23	0	No
0260_2	4587138333	9028633333	527	Intervention	Caneggio	Sylvatic	2012-10-07	0	No
0260_2	4587138333	9028633333	527	Intervention	Caneggio	Sylvatic	2012-10-21	0	No
0260_2	4587138333	9028633333	527	Intervention	Caneggio	Sylvatic	2012-11-04	0	No
0260_2	4587138333	9028633333	527	Intervention	Caneggio	Sylvatic	2012-11-18	0	No
0260_2	4587138333	9028633333	527	Intervention	Caneggio	Sylvatic	2013-05-23	0	No
0260_2	4587138333	9028633333	527	Intervention	Caneggio	Sylvatic	2013-06-06	0	No
0260_2	4587138333	9028633333	527	Intervention	Caneggio	Sylvatic	2013-06-20	0	No
0260_2	4587138333	9028633333	527	Intervention	Caneggio	Sylvatic	2013-07-11	NA	NA
0260_2	4587138333	9028633333	527	Intervention	Caneggio	Sylvatic	2013-07-25	0	Yes
0260_2	4587138333	9028633333	527	Intervention	Caneggio	Sylvatic	2013-08-08	0	No
0260_2	4587138333	9028633333	527	Intervention	Caneggio	Sylvatic	2013-08-22	NA	NA
0260_2	4587138333	9028633333	527	Intervention	Caneggio	Sylvatic	2013-09-05	0	No
0260_2	4587138333	9028633333	527	Intervention	Caneggio	Sylvatic	2013-09-19	0	No
0260_2	4587138333	9028633333	527	Intervention	Caneggio	Sylvatic	2013-10-03	0	No
0260_2	4587138333	9028633333	527	Intervention	Caneggio	Sylvatic	2013-10-17	0	No
0260_2	4587138333	9028633333	527	Intervention	Caneggio	Sylvatic	2013-10-31	0	No
0260_2	4587138333	9028633333	527	Intervention	Caneggio	Sylvatic	2013-11-14	0	No
0306_1	4586676667	899125	420	Intervention	Mendrisio	Urban	2012-07-08	0	NA
0306_1	4586676667	899125	420	Intervention	Mendrisio	Urban	2012-07-29	36	No
0306_1	4586676667	899125	420	Intervention	Mendrisio	Urban	2012-08-12	88	No
0306_1	4586676667	899125	420	Intervention	Mendrisio	Urban	2012-08-26	325	No
0306_1	4586676667	899125	420	Intervention	Mendrisio	Urban	2012-09-09	24	No
0306_1	4586676667	899125	420	Intervention	Mendrisio	Urban	2012-09-23	114	No
0306_1	4586676667	899125	420	Intervention	Mendrisio	Urban	2012-10-07	49	No
0306_1	4586676667	899125	420	Intervention	Mendrisio	Urban	2012-10-21	0	No
0306_1	4586676667	899125	420	Intervention	Mendrisio	Urban	2012-11-04	0	No
0306_1	4586676667	899125	420	Intervention	Mendrisio	Urban	2012-11-18	0	No
0306_1	4586676667	899125	420	Intervention	Mendrisio	Urban	2013-05-23	0	No
0306_1	4586676667	899125	420	Intervention	Mendrisio	Urban	2013-06-06	0	No
0306_1	4586676667	899125	420	Intervention	Mendrisio	Urban	2013-06-20	0	No
0306_1	4586676667	899125	420	Intervention	Mendrisio	Urban	2013-07-11	NA	NA
0306_1	4586676667	899125	420	Intervention	Mendrisio	Urban	2013-07-25	43	No
0306_1	4586676667	899125	420	Intervention	Mendrisio	Urban	2013-08-08	154	No
0306_1	4586676667	899125	420	Intervention	Mendrisio	Urban	2013-08-22	416	No
0306_1	4586676667	899125	420	Intervention	Mendrisio	Urban	2013-09-05	119	No
0306_1	4586676667	899125	420	Intervention	Mendrisio	Urban	2013-09-19	90	No
0306_1	4586676667	899125	420	Intervention	Mendrisio	Urban	2013-10-03	163	No
0306_1	4586676667	899125	420	Intervention	Mendrisio	Urban	2013-10-17	7	No
0306_1	4586676667	899125	420	Intervention	Mendrisio	Urban	2013-10-31	0	No
0306_1	4586676667	899125	420	Intervention	Mendrisio	Urban	2013-11-14	0	No
0306_2	458665	8992183333	425	Intervention	Mendrisio	Urban	2012-07-08	0	NA
0306_2	458665	8992183333	425	Intervention	Mendrisio	Urban	2012-07-29	46	No
0306_2	458665	8992183333	425	Intervention	Mendrisio	Urban	2012-08-12	6	No
0306_2	458665	8992183333	425	Intervention	Mendrisio	Urban	2012-08-26	24	No
0306_2	458665	8992183333	425	Intervention	Mendrisio	Urban	2012-09-09	79	No
0306_2	458665	8992183333	425	Intervention	Mendrisio	Urban	2012-09-23	19	No
0306_2	458665	8992183333	425	Intervention	Mendrisio	Urban	2012-10-07	8	No
0306_2	458665	8992183333	425	Intervention	Mendrisio	Urban	2012-10-21	0	No
0306_2	458665	8992183333	425	Intervention	Mendrisio	Urban	2012-11-04	1	No
0306_2	458665	8992183333	425	Intervention	Mendrisio	Urban	2012-11-18	0	No
0306_2	458665	8992183333	425	Intervention	Mendrisio	Urban	2013-05-23	0	No
0306_2	458665	8992183333	425	Intervention	Mendrisio	Urban	2013-06-06	0	No
0306_2	458665	8992183333	425	Intervention	Mendrisio	Urban	2013-06-20	NA	NA
0306_2	458665	8992183333	425	Intervention	Mendrisio	Urban	2013-07-11	8	Yes
0306_2	458665	8992183333	425	Intervention	Mendrisio	Urban	2013-07-25	2	Yes
0306_2	458665	8992183333	425	Intervention	Mendrisio	Urban	2013-08-08	89	No
0306_2	458665	8992183333	425	Intervention	Mendrisio	Urban	2013-08-22	0	No
0306_2	458665	8992183333	425	Intervention	Mendrisio	Urban	2013-09-05	25	No
0306_2	458665	8992183333	425	Intervention	Mendrisio	Urban	2013-09-19	123	No
0306_2	458665	8992183333	425	Intervention	Mendrisio	Urban	2013-10-03	34	No
0306_2	458665	8992183333	425	Intervention	Mendrisio	Urban	2013-10-17	0	No
0306_2	458665	8992183333	425	Intervention	Mendrisio	Urban	2013-10-31	0	No
0306_2	458665	8992183333	425	Intervention	Mendrisio	Urban	2013-11-14	0	No
0313_1	4586555	901475	544	Intervention	Obino	Sylvatic	2012-07-08	23	Yes
0313_1	4586555	901475	544	Intervention	Obino	Sylvatic	2012-07-29	0	No
0313_1	4586555	901475	544	Intervention	Obino	Sylvatic	2012-08-12	2	No
0313_1	4586555	901475	544	Intervention	Obino	Sylvatic	2012-08-26	7	Yes
0313_1	4586555	901475	544	Intervention	Obino	Sylvatic	2012-09-09	0	No
0313_1	4586555	901475	544	Intervention	Obino	Sylvatic	2012-09-23	0	No
0313_1	4586555	901475	544	Intervention	Obino	Sylvatic	2012-10-07	0	No
0313_1	4586555	901475	544	Intervention	Obino	Sylvatic	2012-10-21	0	No
0313_1	4586555	901475	544	Intervention	Obino	Sylvatic	2012-11-04	0	No
0313_1	4586555	901475	544	Intervention	Obino	Sylvatic	2012-11-18	0	No
0313_1	4586555	901475	544	Intervention	Obino	Sylvatic	2013-05-23	0	No
0313_1	4586555	901475	544	Intervention	Obino	Sylvatic	2013-06-06	0	No
0313_1	4586555	901475	544	Intervention	Obino	Sylvatic	2013-06-20	0	No
0313_1	4586555	901475	544	Intervention	Obino	Sylvatic	2013-07-11	0	No
0313_1	4586555	901475	544	Intervention	Obino	Sylvatic	2013-07-25	0	No
0313_1	4586555	901475	544	Intervention	Obino	Sylvatic	2013-08-08	0	No
0313_1	4586555	901475	544	Intervention	Obino	Sylvatic	2013-08-22	0	No
0313_1	4586555	901475	544	Intervention	Obino	Sylvatic	2013-09-05	NA	NA
0313_1	4586555	901475	544	Intervention	Obino	Sylvatic	2013-09-19	NA	NA
0313_1	4586555	901475	544	Intervention	Obino	Sylvatic	2013-10-03	0	No
0313_1	4586555	901475	544	Intervention	Obino	Sylvatic	2013-10-17	0	No
0313_1	4586555	901475	544	Intervention	Obino	Sylvatic	2013-10-31	0	No
0313_1	4586555	901475	544	Intervention	Obino	Sylvatic	2013-11-14	0	No
0313_2	4586585	90148	546	Intervention	Obino	Sylvatic	2012-07-08	0	Yes
0313_2	4586585	90148	546	Intervention	Obino	Sylvatic	2012-07-29	0	No
0313_2	4586585	90148	546	Intervention	Obino	Sylvatic	2012-08-12	0	No
0313_2	4586585	90148	546	Intervention	Obino	Sylvatic	2012-08-26	0	No
0313_2	4586585	90148	546	Intervention	Obino	Sylvatic	2012-09-09	0	No
0313_2	4586585	90148	546	Intervention	Obino	Sylvatic	2012-09-23	0	No
0313_2	4586585	90148	546	Intervention	Obino	Sylvatic	2012-10-07	0	No
0313_2	4586585	90148	546	Intervention	Obino	Sylvatic	2012-10-21	0	No
0313_2	4586585	90148	546	Intervention	Obino	Sylvatic	2012-11-04	0	No
0313_2	4586585	90148	546	Intervention	Obino	Sylvatic	2012-11-18	0	No
0313_2	4586585	90148	546	Intervention	Obino	Sylvatic	2013-05-23	0	No
0313_2	4586585	90148	546	Intervention	Obino	Sylvatic	2013-06-06	0	No
0313_2	4586585	90148	546	Intervention	Obino	Sylvatic	2013-06-20	0	No
0313_2	4586585	90148	546	Intervention	Obino	Sylvatic	2013-07-11	0	No
0313_2	4586585	90148	546	Intervention	Obino	Sylvatic	2013-07-25	0	No
0313_2	4586585	90148	546	Intervention	Obino	Sylvatic	2013-08-08	0	No
0313_2	4586585	90148	546	Intervention	Obino	Sylvatic	2013-08-22	0	No
0313_2	4586585	90148	546	Intervention	Obino	Sylvatic	2013-09-05	0	No
0313_2	4586585	90148	546	Intervention	Obino	Sylvatic	2013-09-19	0	No
0313_2	4586585	90148	546	Intervention	Obino	Sylvatic	2013-10-03	0	No
0313_2	4586585	90148	546	Intervention	Obino	Sylvatic	2013-10-17	0	No
0313_2	4586585	90148	546	Intervention	Obino	Sylvatic	2013-10-31	0	No
0313_2	4586585	90148	546	Intervention	Obino	Sylvatic	2013-11-14	0	No
0315_1	4586668333	902105	522	Intervention	Obino	Sylvatic	2012-07-08	0	No
0315_1	4586668333	902105	522	Intervention	Obino	Sylvatic	2012-07-29	1	Yes
0315_1	4586668333	902105	522	Intervention	Obino	Sylvatic	2012-08-12	0	No
0315_1	4586668333	902105	522	Intervention	Obino	Sylvatic	2012-08-26	NA	NA
0315_1	4586668333	902105	522	Intervention	Obino	Sylvatic	2012-09-09	0	Yes
0315_1	4586668333	902105	522	Intervention	Obino	Sylvatic	2012-09-23	0	No
0315_1	4586668333	902105	522	Intervention	Obino	Sylvatic	2012-10-07	0	No
0315_1	4586668333	902105	522	Intervention	Obino	Sylvatic	2012-10-21	0	No
0315_1	4586668333	902105	522	Intervention	Obino	Sylvatic	2012-11-04	0	No
0315_1	4586668333	902105	522	Intervention	Obino	Sylvatic	2012-11-18	0	No
0315_1	4586668333	902105	522	Intervention	Obino	Sylvatic	2013-05-23	0	No
0315_1	4586668333	902105	522	Intervention	Obino	Sylvatic	2013-06-06	0	No
0315_1	4586668333	902105	522	Intervention	Obino	Sylvatic	2013-06-20	0	No
0315_1	4586668333	902105	522	Intervention	Obino	Sylvatic	2013-07-11	0	Yes
0315_1	4586668333	902105	522	Intervention	Obino	Sylvatic	2013-07-25	0	No
0315_1	4586668333	902105	522	Intervention	Obino	Sylvatic	2013-08-08	0	No
0315_1	4586668333	902105	522	Intervention	Obino	Sylvatic	2013-08-22	0	Yes
0315_1	4586668333	902105	522	Intervention	Obino	Sylvatic	2013-09-05	0	No
0315_1	4586668333	902105	522	Intervention	Obino	Sylvatic	2013-09-19	0	No
0315_1	4586668333	902105	522	Intervention	Obino	Sylvatic	2013-10-03	0	No
0315_1	4586668333	902105	522	Intervention	Obino	Sylvatic	2013-10-17	0	No
0315_1	4586668333	902105	522	Intervention	Obino	Sylvatic	2013-10-31	0	No
0315_1	4586668333	902105	522	Intervention	Obino	Sylvatic	2013-11-14	0	No
0315_2	4586636667	9020783333	523	Intervention	Obino	Sylvatic	2012-07-08	0	NA
0315_2	4586636667	9020783333	523	Intervention	Obino	Sylvatic	2012-07-29	6	Yes
0315_2	4586636667	9020783333	523	Intervention	Obino	Sylvatic	2012-08-12	100	No
0315_2	4586636667	9020783333	523	Intervention	Obino	Sylvatic	2012-08-26	0	No
0315_2	4586636667	9020783333	523	Intervention	Obino	Sylvatic	2012-09-09	0	No
0315_2	4586636667	9020783333	523	Intervention	Obino	Sylvatic	2012-09-23	0	No
0315_2	4586636667	9020783333	523	Intervention	Obino	Sylvatic	2012-10-07	0	No
0315_2	4586636667	9020783333	523	Intervention	Obino	Sylvatic	2012-10-21	0	No
0315_2	4586636667	9020783333	523	Intervention	Obino	Sylvatic	2012-11-04	0	No
0315_2	4586636667	9020783333	523	Intervention	Obino	Sylvatic	2012-11-18	0	No
0315_2	4586636667	9020783333	523	Intervention	Obino	Sylvatic	2013-05-23	0	No
0315_2	4586636667	9020783333	523	Intervention	Obino	Sylvatic	2013-06-06	0	No
0315_2	4586636667	9020783333	523	Intervention	Obino	Sylvatic	2013-06-20	0	Yes
0315_2	4586636667	9020783333	523	Intervention	Obino	Sylvatic	2013-07-11	4	Yes
0315_2	4586636667	9020783333	523	Intervention	Obino	Sylvatic	2013-07-25	0	Yes
0315_2	4586636667	9020783333	523	Intervention	Obino	Sylvatic	2013-08-08	26	No
0315_2	4586636667	9020783333	523	Intervention	Obino	Sylvatic	2013-08-22	0	No
0315_2	4586636667	9020783333	523	Intervention	Obino	Sylvatic	2013-09-05	0	No
0315_2	4586636667	9020783333	523	Intervention	Obino	Sylvatic	2013-09-19	0	No
0315_2	4586636667	9020783333	523	Intervention	Obino	Sylvatic	2013-10-03	0	No
0315_2	4586636667	9020783333	523	Intervention	Obino	Sylvatic	2013-10-17	0	No
0315_2	4586636667	9020783333	523	Intervention	Obino	Sylvatic	2013-10-31	0	No
0315_2	4586636667	9020783333	523	Intervention	Obino	Sylvatic	2013-11-14	0	No
0419_1	4586151667	8988616667	454	Intervention	Mendrisio	Urban	2012-07-08	0	NA
0419_1	4586151667	8988616667	454	Intervention	Mendrisio	Urban	2012-07-29	0	No
0419_1	4586151667	8988616667	454	Intervention	Mendrisio	Urban	2012-08-12	8	No
0419_1	4586151667	8988616667	454	Intervention	Mendrisio	Urban	2012-08-26	35	No
0419_1	4586151667	8988616667	454	Intervention	Mendrisio	Urban	2012-09-09	0	No
0419_1	4586151667	8988616667	454	Intervention	Mendrisio	Urban	2012-09-23	31	No
0419_1	4586151667	8988616667	454	Intervention	Mendrisio	Urban	2012-10-07	4	No
0419_1	4586151667	8988616667	454	Intervention	Mendrisio	Urban	2012-10-21	0	No
0419_1	4586151667	8988616667	454	Intervention	Mendrisio	Urban	2012-11-04	1	No
0419_1	4586151667	8988616667	454	Intervention	Mendrisio	Urban	2012-11-18	0	No
0419_1	4586151667	8988616667	454	Intervention	Mendrisio	Urban	2013-05-23	0	No
0419_1	4586151667	8988616667	454	Intervention	Mendrisio	Urban	2013-06-06	0	No
0419_1	4586151667	8988616667	454	Intervention	Mendrisio	Urban	2013-06-20	NA	NA
0419_1	4586151667	8988616667	454	Intervention	Mendrisio	Urban	2013-07-11	NA	NA
0419_1	4586151667	8988616667	454	Intervention	Mendrisio	Urban	2013-07-25	17	No
0419_1	4586151667	8988616667	454	Intervention	Mendrisio	Urban	2013-08-08	13	No
0419_1	4586151667	8988616667	454	Intervention	Mendrisio	Urban	2013-08-22	0	No
0419_1	4586151667	8988616667	454	Intervention	Mendrisio	Urban	2013-09-05	132	No
0419_1	4586151667	8988616667	454	Intervention	Mendrisio	Urban	2013-09-19	24	No
0419_1	4586151667	8988616667	454	Intervention	Mendrisio	Urban	2013-10-03	0	No
0419_1	4586151667	8988616667	454	Intervention	Mendrisio	Urban	2013-10-17	0	No
0419_1	4586151667	8988616667	454	Intervention	Mendrisio	Urban	2013-10-31	0	No
0419_1	4586151667	8988616667	454	Intervention	Mendrisio	Urban	2013-11-14	0	No
0419_2	4586206667	8987616667	443	Intervention	Mendrisio	Urban	2012-07-08	0	NA
0419_2	4586206667	8987616667	443	Intervention	Mendrisio	Urban	2012-07-29	0	Yes
0419_2	4586206667	8987616667	443	Intervention	Mendrisio	Urban	2012-08-12	0	Yes
0419_2	4586206667	8987616667	443	Intervention	Mendrisio	Urban	2012-08-26	0	No
0419_2	4586206667	8987616667	443	Intervention	Mendrisio	Urban	2012-09-09	0	No
0419_2	4586206667	8987616667	443	Intervention	Mendrisio	Urban	2012-09-23	0	No
0419_2	4586206667	8987616667	443	Intervention	Mendrisio	Urban	2012-10-07	0	No
0419_2	4586206667	8987616667	443	Intervention	Mendrisio	Urban	2012-10-21	0	No
0419_2	4586206667	8987616667	443	Intervention	Mendrisio	Urban	2012-11-04	0	No
0419_2	4586206667	8987616667	443	Intervention	Mendrisio	Urban	2012-11-18	0	No
0419_2	4586206667	8987616667	443	Intervention	Mendrisio	Urban	2013-05-23	0	No
0419_2	4586206667	8987616667	443	Intervention	Mendrisio	Urban	2013-06-06	0	No
0419_2	4586206667	8987616667	443	Intervention	Mendrisio	Urban	2013-06-20	0	No
0419_2	4586206667	8987616667	443	Intervention	Mendrisio	Urban	2013-07-11	NA	NA
0419_2	4586206667	8987616667	443	Intervention	Mendrisio	Urban	2013-07-25	0	No
0419_2	4586206667	8987616667	443	Intervention	Mendrisio	Urban	2013-08-08	0	Yes
0419_2	4586206667	8987616667	443	Intervention	Mendrisio	Urban	2013-08-22	108	No
0419_2	4586206667	8987616667	443	Intervention	Mendrisio	Urban	2013-09-05	37	Yes
0419_2	4586206667	8987616667	443	Intervention	Mendrisio	Urban	2013-09-19	23	Yes
0419_2	4586206667	8987616667	443	Intervention	Mendrisio	Urban	2013-10-03	28	No
0419_2	4586206667	8987616667	443	Intervention	Mendrisio	Urban	2013-10-17	0	Yes
0419_2	4586206667	8987616667	443	Intervention	Mendrisio	Urban	2013-10-31	0	No
0419_2	4586206667	8987616667	443	Intervention	Mendrisio	Urban	2013-11-14	NA	NA
0422_1	4586153333	8997733333	438	Intervention	Mendrisio	Urban	2012-07-08	0	No
0422_1	4586153333	8997733333	438	Intervention	Mendrisio	Urban	2012-07-29	0	No
0422_1	4586153333	8997733333	438	Intervention	Mendrisio	Urban	2012-08-12	0	No
0422_1	4586153333	8997733333	438	Intervention	Mendrisio	Urban	2012-08-26	15	No
0422_1	4586153333	8997733333	438	Intervention	Mendrisio	Urban	2012-09-09	27	No
0422_1	4586153333	8997733333	438	Intervention	Mendrisio	Urban	2012-09-23	0	No
0422_1	4586153333	8997733333	438	Intervention	Mendrisio	Urban	2012-10-07	26	No
0422_1	4586153333	8997733333	438	Intervention	Mendrisio	Urban	2012-10-21	0	No
0422_1	4586153333	8997733333	438	Intervention	Mendrisio	Urban	2012-11-04	0	No
0422_1	4586153333	8997733333	438	Intervention	Mendrisio	Urban	2012-11-18	0	No
0422_1	4586153333	8997733333	438	Intervention	Mendrisio	Urban	2013-05-23	0	No
0422_1	4586153333	8997733333	438	Intervention	Mendrisio	Urban	2013-06-06	0	No
0422_1	4586153333	8997733333	438	Intervention	Mendrisio	Urban	2013-06-20	3	No
0422_1	4586153333	8997733333	438	Intervention	Mendrisio	Urban	2013-07-11	NA	NA
0422_1	4586153333	8997733333	438	Intervention	Mendrisio	Urban	2013-07-25	NA	NA
0422_1	4586153333	8997733333	438	Intervention	Mendrisio	Urban	2013-08-08	13	No
0422_1	4586153333	8997733333	438	Intervention	Mendrisio	Urban	2013-08-22	1	No
0422_1	4586153333	8997733333	438	Intervention	Mendrisio	Urban	2013-09-05	181	No
0422_1	4586153333	8997733333	438	Intervention	Mendrisio	Urban	2013-09-19	41	No
0422_1	4586153333	8997733333	438	Intervention	Mendrisio	Urban	2013-10-03	22	No
0422_1	4586153333	8997733333	438	Intervention	Mendrisio	Urban	2013-10-17	0	No
0422_1	4586153333	8997733333	438	Intervention	Mendrisio	Urban	2013-10-31	0	No
0422_1	4586153333	8997733333	438	Intervention	Mendrisio	Urban	2013-11-14	0	No
0422_2	4586138333	8998166667	444	Intervention	Mendrisio	Urban	2012-07-08	4	Yes
0422_2	4586138333	8998166667	444	Intervention	Mendrisio	Urban	2012-07-29	0	Yes
0422_2	4586138333	8998166667	444	Intervention	Mendrisio	Urban	2012-08-12	0	No
0422_2	4586138333	8998166667	444	Intervention	Mendrisio	Urban	2012-08-26	124	No
0422_2	4586138333	8998166667	444	Intervention	Mendrisio	Urban	2012-09-09	21	No
0422_2	4586138333	8998166667	444	Intervention	Mendrisio	Urban	2012-09-23	18	No
0422_2	4586138333	8998166667	444	Intervention	Mendrisio	Urban	2012-10-07	32	No
0422_2	4586138333	8998166667	444	Intervention	Mendrisio	Urban	2012-10-21	0	No
0422_2	4586138333	8998166667	444	Intervention	Mendrisio	Urban	2012-11-04	0	No
0422_2	4586138333	8998166667	444	Intervention	Mendrisio	Urban	2012-11-18	0	No
0422_2	4586138333	8998166667	444	Intervention	Mendrisio	Urban	2013-05-23	0	No
0422_2	4586138333	8998166667	444	Intervention	Mendrisio	Urban	2013-06-06	0	No
0422_2	4586138333	8998166667	444	Intervention	Mendrisio	Urban	2013-06-20	11	Yes
0422_2	4586138333	8998166667	444	Intervention	Mendrisio	Urban	2013-07-11	NA	NA
0422_2	4586138333	8998166667	444	Intervention	Mendrisio	Urban	2013-07-25	0	No
0422_2	4586138333	8998166667	444	Intervention	Mendrisio	Urban	2013-08-08	112	No
0422_2	4586138333	8998166667	444	Intervention	Mendrisio	Urban	2013-08-22	45	No
0422_2	4586138333	8998166667	444	Intervention	Mendrisio	Urban	2013-09-05	36	No
0422_2	4586138333	8998166667	444	Intervention	Mendrisio	Urban	2013-09-19	8	No
0422_2	4586138333	8998166667	444	Intervention	Mendrisio	Urban	2013-10-03	22	No
0422_2	4586138333	8998166667	444	Intervention	Mendrisio	Urban	2013-10-17	14	No
0422_2	4586138333	8998166667	444	Intervention	Mendrisio	Urban	2013-10-31	0	No
0422_2	4586138333	8998166667	444	Intervention	Mendrisio	Urban	2013-11-14	0	No
0466_1	4586018333	89565	358	Intervention	Ligornetto	Urban	2012-07-02	9	No
0466_1	4586018333	89565	358	Intervention	Ligornetto	Urban	2012-07-23	31	No
0466_1	4586018333	89565	358	Intervention	Ligornetto	Urban	2012-08-06	89	No
0466_1	4586018333	89565	358	Intervention	Ligornetto	Urban	2012-08-20	124	No
0466_1	4586018333	89565	358	Intervention	Ligornetto	Urban	2012-09-03	23	No
0466_1	4586018333	89565	358	Intervention	Ligornetto	Urban	2012-09-17	NA	NA
0466_1	4586018333	89565	358	Intervention	Ligornetto	Urban	2012-10-01	13	No
0466_1	4586018333	89565	358	Intervention	Ligornetto	Urban	2012-10-20	26	No
0466_1	4586018333	89565	358	Intervention	Ligornetto	Urban	2012-10-29	0	No
0466_1	4586018333	89565	358	Intervention	Ligornetto	Urban	2012-11-12	0	No
0466_1	4586018333	89565	358	Intervention	Ligornetto	Urban	2013-05-20	0	No
0466_1	4586018333	89565	358	Intervention	Ligornetto	Urban	2013-06-03	0	No
0466_1	4586018333	89565	358	Intervention	Ligornetto	Urban	2013-06-17	0	No
0466_1	4586018333	89565	358	Intervention	Ligornetto	Urban	2013-07-08	0	No
0466_1	4586018333	89565	358	Intervention	Ligornetto	Urban	2013-07-22	NA	NA
0466_1	4586018333	89565	358	Intervention	Ligornetto	Urban	2013-08-05	0	No
0466_1	4586018333	89565	358	Intervention	Ligornetto	Urban	2013-08-19	0	No
0466_1	4586018333	89565	358	Intervention	Ligornetto	Urban	2013-09-02	0	No
0466_1	4586018333	89565	358	Intervention	Ligornetto	Urban	2013-09-16	0	No
0466_1	4586018333	89565	358	Intervention	Ligornetto	Urban	2013-09-30	4	No
0466_1	4586018333	89565	358	Intervention	Ligornetto	Urban	2013-10-14	0	No
0466_1	4586018333	89565	358	Intervention	Ligornetto	Urban	2013-10-28	0	No
0466_1	4586018333	89565	358	Intervention	Ligornetto	Urban	2013-11-11	0	No
0466_2	4586075	8955866667	358	Intervention	Ligornetto	Urban	2012-07-02	50	Yes
0466_2	4586075	8955866667	358	Intervention	Ligornetto	Urban	2012-07-23	0	No
0466_2	4586075	8955866667	358	Intervention	Ligornetto	Urban	2012-08-06	68	Yes
0466_2	4586075	8955866667	358	Intervention	Ligornetto	Urban	2012-08-20	43	No
0466_2	4586075	8955866667	358	Intervention	Ligornetto	Urban	2012-09-03	67	No
0466_2	4586075	8955866667	358	Intervention	Ligornetto	Urban	2012-09-17	8	No
0466_2	4586075	8955866667	358	Intervention	Ligornetto	Urban	2012-10-01	35	No
0466_2	4586075	8955866667	358	Intervention	Ligornetto	Urban	2012-10-20	0	No
0466_2	4586075	8955866667	358	Intervention	Ligornetto	Urban	2012-10-29	0	No
0466_2	4586075	8955866667	358	Intervention	Ligornetto	Urban	2012-11-15	NA	NA
0466_2	4586075	8955866667	358	Intervention	Ligornetto	Urban	2013-05-20	0	No
0466_2	4586075	8955866667	358	Intervention	Ligornetto	Urban	2013-06-03	NA	NA
0466_2	4586075	8955866667	358	Intervention	Ligornetto	Urban	2013-06-17	0	No
0466_2	4586075	8955866667	358	Intervention	Ligornetto	Urban	2013-07-08	0	No
0466_2	4586075	8955866667	358	Intervention	Ligornetto	Urban	2013-07-22	88	No
0466_2	4586075	8955866667	358	Intervention	Ligornetto	Urban	2013-08-05	115	No
0466_2	4586075	8955866667	358	Intervention	Ligornetto	Urban	2013-08-19	99	No
0466_2	4586075	8955866667	358	Intervention	Ligornetto	Urban	2013-09-02	63	No
0466_2	4586075	8955866667	358	Intervention	Ligornetto	Urban	2013-09-16	176	No
0466_2	4586075	8955866667	358	Intervention	Ligornetto	Urban	2013-09-30	28	No
0466_2	4586075	8955866667	358	Intervention	Ligornetto	Urban	2013-10-14	0	No
0466_2	4586075	8955866667	358	Intervention	Ligornetto	Urban	2013-10-28	10	No
0466_2	4586075	8955866667	358	Intervention	Ligornetto	Urban	2013-11-11	0	No
0467_1	4586025	8960233333	352	Intervention	Ligornetto	Urban	2012-07-02	0	NA
0467_1	4586025	8960233333	352	Intervention	Ligornetto	Urban	2012-07-23	0	No
0467_1	4586025	8960233333	352	Intervention	Ligornetto	Urban	2012-08-06	3	Yes
0467_1	4586025	8960233333	352	Intervention	Ligornetto	Urban	2012-08-20	0	No
0467_1	4586025	8960233333	352	Intervention	Ligornetto	Urban	2012-09-03	66	No
0467_1	4586025	8960233333	352	Intervention	Ligornetto	Urban	2012-09-17	0	No
0467_1	4586025	8960233333	352	Intervention	Ligornetto	Urban	2012-10-01	70	No
0467_1	4586025	8960233333	352	Intervention	Ligornetto	Urban	2012-10-20	0	No
0467_1	4586025	8960233333	352	Intervention	Ligornetto	Urban	2012-10-29	0	No
0467_1	4586025	8960233333	352	Intervention	Ligornetto	Urban	2012-11-12	0	No
0467_1	4586025	8960233333	352	Intervention	Ligornetto	Urban	2013-05-20	NA	NA
0467_1	4586025	8960233333	352	Intervention	Ligornetto	Urban	2013-06-03	0	No
0467_1	4586025	8960233333	352	Intervention	Ligornetto	Urban	2013-06-17	0	No
0467_1	4586025	8960233333	352	Intervention	Ligornetto	Urban	2013-07-08	108	Yes
0467_1	4586025	8960233333	352	Intervention	Ligornetto	Urban	2013-07-22	117	No
0467_1	4586025	8960233333	352	Intervention	Ligornetto	Urban	2013-08-05	93	No
0467_1	4586025	8960233333	352	Intervention	Ligornetto	Urban	2013-08-19	122	No
0467_1	4586025	8960233333	352	Intervention	Ligornetto	Urban	2013-09-02	8	No
0467_1	4586025	8960233333	352	Intervention	Ligornetto	Urban	2013-09-16	NA	NA
0467_1	4586025	8960233333	352	Intervention	Ligornetto	Urban	2013-09-30	39	No
0467_1	4586025	8960233333	352	Intervention	Ligornetto	Urban	2013-10-14	33	No
0467_1	4586025	8960233333	352	Intervention	Ligornetto	Urban	2013-10-28	0	No
0467_1	4586025	8960233333	352	Intervention	Ligornetto	Urban	2013-11-11	0	No
0467_2	4585986667	896005	354	Intervention	Ligornetto	Urban	2012-07-02	0	NA
0467_2	4585986667	896005	354	Intervention	Ligornetto	Urban	2012-07-23	16	No
0467_2	4585986667	896005	354	Intervention	Ligornetto	Urban	2012-08-06	0	No
0467_2	4585986667	896005	354	Intervention	Ligornetto	Urban	2012-08-20	42	Yes
0467_2	4585986667	896005	354	Intervention	Ligornetto	Urban	2012-09-03	70	No
0467_2	4585986667	896005	354	Intervention	Ligornetto	Urban	2012-09-17	35	Yes
0467_2	4585986667	896005	354	Intervention	Ligornetto	Urban	2012-10-01	1	No
0467_2	4585986667	896005	354	Intervention	Ligornetto	Urban	2012-10-20	0	No
0467_2	4585986667	896005	354	Intervention	Ligornetto	Urban	2012-10-29	0	No
0467_2	4585986667	896005	354	Intervention	Ligornetto	Urban	2012-11-12	0	No
0467_2	4585986667	896005	354	Intervention	Ligornetto	Urban	2013-05-20	0	No
0467_2	4585986667	896005	354	Intervention	Ligornetto	Urban	2013-06-03	0	No
0467_2	4585986667	896005	354	Intervention	Ligornetto	Urban	2013-06-17	24	No
0467_2	4585986667	896005	354	Intervention	Ligornetto	Urban	2013-07-08	0	No
0467_2	4585986667	896005	354	Intervention	Ligornetto	Urban	2013-07-22	0	No
0467_2	4585986667	896005	354	Intervention	Ligornetto	Urban	2013-08-05	14	No
0467_2	4585986667	896005	354	Intervention	Ligornetto	Urban	2013-08-19	9	No
0467_2	4585986667	896005	354	Intervention	Ligornetto	Urban	2013-09-02	13	No
0467_2	4585986667	896005	354	Intervention	Ligornetto	Urban	2013-09-16	31	No
0467_2	4585986667	896005	354	Intervention	Ligornetto	Urban	2013-09-30	12	No
0467_2	4585986667	896005	354	Intervention	Ligornetto	Urban	2013-10-14	14	No
0467_2	4585986667	896005	354	Intervention	Ligornetto	Urban	2013-10-28	0	No
0467_2	4585986667	896005	354	Intervention	Ligornetto	Urban	2013-11-11	0	No
0491_1	45859	903675	781	Intervention	Breccio	Sylvatic	2012-07-05	0	Yes
0491_1	45859	903675	781	Intervention	Breccio	Sylvatic	2012-07-26	0	Yes
0491_1	45859	903675	781	Intervention	Breccio	Sylvatic	2012-08-09	3	Yes
0491_1	45859	903675	781	Intervention	Breccio	Sylvatic	2012-08-23	55	Yes
0491_1	45859	903675	781	Intervention	Breccio	Sylvatic	2012-09-06	1	No
0491_1	45859	903675	781	Intervention	Breccio	Sylvatic	2012-09-20	0	No
0491_1	45859	903675	781	Intervention	Breccio	Sylvatic	2012-10-04	0	No
0491_1	45859	903675	781	Intervention	Breccio	Sylvatic	2012-10-18	0	No
0491_1	45859	903675	781	Intervention	Breccio	Sylvatic	2012-11-01	0	No
0491_1	45859	903675	781	Intervention	Breccio	Sylvatic	2012-11-15	0	No
0491_1	45859	903675	781	Intervention	Breccio	Sylvatic	2013-05-23	0	No
0491_1	45859	903675	781	Intervention	Breccio	Sylvatic	2013-06-06	0	No
0491_1	45859	903675	781	Intervention	Breccio	Sylvatic	2013-06-20	NA	NA
0491_1	45859	903675	781	Intervention	Breccio	Sylvatic	2013-07-11	NA	NA
0491_1	45859	903675	781	Intervention	Breccio	Sylvatic	2013-07-25	0	Yes
0491_1	45859	903675	781	Intervention	Breccio	Sylvatic	2013-08-08	12	Yes
0491_1	45859	903675	781	Intervention	Breccio	Sylvatic	2013-08-22	3	Yes
0491_1	45859	903675	781	Intervention	Breccio	Sylvatic	2013-09-05	0	No
0491_1	45859	903675	781	Intervention	Breccio	Sylvatic	2013-09-19	53	No
0491_1	45859	903675	781	Intervention	Breccio	Sylvatic	2013-10-03	0	No
0491_1	45859	903675	781	Intervention	Breccio	Sylvatic	2013-10-17	0	No
0491_1	45859	903675	781	Intervention	Breccio	Sylvatic	2013-10-31	0	No
0491_1	45859	903675	781	Intervention	Breccio	Sylvatic	2013-11-14	0	No
0491_2	4585913333	903635	769	Intervention	Breccio	Sylvatic	2012-07-05	264	No
0491_2	4585913333	903635	769	Intervention	Breccio	Sylvatic	2012-07-26	0	Yes
0491_2	4585913333	903635	769	Intervention	Breccio	Sylvatic	2012-08-09	23	Yes
0491_2	4585913333	903635	769	Intervention	Breccio	Sylvatic	2012-08-23	0	Yes
0491_2	4585913333	903635	769	Intervention	Breccio	Sylvatic	2012-09-06	0	Yes
0491_2	4585913333	903635	769	Intervention	Breccio	Sylvatic	2012-09-20	0	No
0491_2	4585913333	903635	769	Intervention	Breccio	Sylvatic	2012-10-04	0	No
0491_2	4585913333	903635	769	Intervention	Breccio	Sylvatic	2012-10-18	NA	NA
0491_2	4585913333	903635	769	Intervention	Breccio	Sylvatic	2012-11-01	0	No
0491_2	4585913333	903635	769	Intervention	Breccio	Sylvatic	2012-11-15	0	No
0491_2	4585913333	903635	769	Intervention	Breccio	Sylvatic	2013-05-23	0	No
0491_2	4585913333	903635	769	Intervention	Breccio	Sylvatic	2013-06-06	0	No
0491_2	4585913333	903635	769	Intervention	Breccio	Sylvatic	2013-06-20	NA	NA
0491_2	4585913333	903635	769	Intervention	Breccio	Sylvatic	2013-07-11	NA	NA
0491_2	4585913333	903635	769	Intervention	Breccio	Sylvatic	2013-07-25	0	Yes
0491_2	4585913333	903635	769	Intervention	Breccio	Sylvatic	2013-08-08	0	Yes
0491_2	4585913333	903635	769	Intervention	Breccio	Sylvatic	2013-08-22	0	No
0491_2	4585913333	903635	769	Intervention	Breccio	Sylvatic	2013-09-05	0	No
0491_2	4585913333	903635	769	Intervention	Breccio	Sylvatic	2013-09-19	12	Yes
0491_2	4585913333	903635	769	Intervention	Breccio	Sylvatic	2013-10-03	NA	NA
0491_2	4585913333	903635	769	Intervention	Breccio	Sylvatic	2013-10-17	0	No
0491_2	4585913333	903635	769	Intervention	Breccio	Sylvatic	2013-10-31	0	No
0491_2	4585913333	903635	769	Intervention	Breccio	Sylvatic	2013-11-14	0	No
0542_1	4585658333	9017416667	402	Intervention	Morbio Inferiore	Urban	2012-07-05	8	No
0542_1	4585658333	9017416667	402	Intervention	Morbio Inferiore	Urban	2012-07-26	88	Yes
0542_1	4585658333	9017416667	402	Intervention	Morbio Inferiore	Urban	2012-08-09	217	No
0542_1	4585658333	9017416667	402	Intervention	Morbio Inferiore	Urban	2012-08-23	356	No
0542_1	4585658333	9017416667	402	Intervention	Morbio Inferiore	Urban	2012-09-06	41	No
0542_1	4585658333	9017416667	402	Intervention	Morbio Inferiore	Urban	2012-09-20	121	No
0542_1	4585658333	9017416667	402	Intervention	Morbio Inferiore	Urban	2012-10-04	147	No
0542_1	4585658333	9017416667	402	Intervention	Morbio Inferiore	Urban	2012-10-18	3	No
0542_1	4585658333	9017416667	402	Intervention	Morbio Inferiore	Urban	2012-11-01	0	No
0542_1	4585658333	9017416667	402	Intervention	Morbio Inferiore	Urban	2012-11-15	0	No
0542_1	4585658333	9017416667	402	Intervention	Morbio Inferiore	Urban	2013-05-23	NA	NA
0542_1	4585658333	9017416667	402	Intervention	Morbio Inferiore	Urban	2013-06-06	0	No
0542_1	4585658333	9017416667	402	Intervention	Morbio Inferiore	Urban	2013-06-20	0	No
0542_1	4585658333	9017416667	402	Intervention	Morbio Inferiore	Urban	2013-07-11	NA	NA
0542_1	4585658333	9017416667	402	Intervention	Morbio Inferiore	Urban	2013-07-25	0	No
0542_1	4585658333	9017416667	402	Intervention	Morbio Inferiore	Urban	2013-08-08	12	No
0542_1	4585658333	9017416667	402	Intervention	Morbio Inferiore	Urban	2013-08-22	54	No
0542_1	4585658333	9017416667	402	Intervention	Morbio Inferiore	Urban	2013-09-05	138	No
0542_1	4585658333	9017416667	402	Intervention	Morbio Inferiore	Urban	2013-09-19	0	No
0542_1	4585658333	9017416667	402	Intervention	Morbio Inferiore	Urban	2013-10-03	0	No
0542_1	4585658333	9017416667	402	Intervention	Morbio Inferiore	Urban	2013-10-17	0	No
0542_1	4585658333	9017416667	402	Intervention	Morbio Inferiore	Urban	2013-10-31	17	No
0542_1	4585658333	9017416667	402	Intervention	Morbio Inferiore	Urban	2013-11-14	0	No
0542_2	4585646667	9016733333	387	Intervention	Morbio Inferiore	Urban	2012-07-05	0	No
0542_2	4585646667	9016733333	387	Intervention	Morbio Inferiore	Urban	2012-07-26	0	No
0542_2	4585646667	9016733333	387	Intervention	Morbio Inferiore	Urban	2012-08-09	26	No
0542_2	4585646667	9016733333	387	Intervention	Morbio Inferiore	Urban	2012-08-23	36	No
0542_2	4585646667	9016733333	387	Intervention	Morbio Inferiore	Urban	2012-09-06	28	No
0542_2	4585646667	9016733333	387	Intervention	Morbio Inferiore	Urban	2012-09-20	19	No
0542_2	4585646667	9016733333	387	Intervention	Morbio Inferiore	Urban	2012-10-04	10	No
0542_2	4585646667	9016733333	387	Intervention	Morbio Inferiore	Urban	2012-10-18	0	No
0542_2	4585646667	9016733333	387	Intervention	Morbio Inferiore	Urban	2012-11-01	0	No
0542_2	4585646667	9016733333	387	Intervention	Morbio Inferiore	Urban	2012-11-15	0	No
0542_2	4585646667	9016733333	387	Intervention	Morbio Inferiore	Urban	2013-05-23	NA	NA
0542_2	4585646667	9016733333	387	Intervention	Morbio Inferiore	Urban	2013-06-06	0	No
0542_2	4585646667	9016733333	387	Intervention	Morbio Inferiore	Urban	2013-06-20	5	No
0542_2	4585646667	9016733333	387	Intervention	Morbio Inferiore	Urban	2013-07-11	NA	NA
0542_2	4585646667	9016733333	387	Intervention	Morbio Inferiore	Urban	2013-07-25	17	No
0542_2	4585646667	9016733333	387	Intervention	Morbio Inferiore	Urban	2013-08-08	20	No
0542_2	4585646667	9016733333	387	Intervention	Morbio Inferiore	Urban	2013-08-22	110	No
0542_2	4585646667	9016733333	387	Intervention	Morbio Inferiore	Urban	2013-09-05	24	No
0542_2	4585646667	9016733333	387	Intervention	Morbio Inferiore	Urban	2013-09-19	17	No
0542_2	4585646667	9016733333	387	Intervention	Morbio Inferiore	Urban	2013-10-03	13	No
0542_2	4585646667	9016733333	387	Intervention	Morbio Inferiore	Urban	2013-10-17	0	No
0542_2	4585646667	9016733333	387	Intervention	Morbio Inferiore	Urban	2013-10-31	0	No
0542_2	4585646667	9016733333	387	Intervention	Morbio Inferiore	Urban	2013-11-14	0	No
0546_1	4585708333	9030783333	673	Intervention	Breccio	Sylvatic	2012-07-05	0	Yes
0546_1	4585708333	9030783333	673	Intervention	Breccio	Sylvatic	2012-07-26	2	Yes
0546_1	4585708333	9030783333	673	Intervention	Breccio	Sylvatic	2012-08-09	9	No
0546_1	4585708333	9030783333	673	Intervention	Breccio	Sylvatic	2012-08-23	3	Yes
0546_1	4585708333	9030783333	673	Intervention	Breccio	Sylvatic	2012-09-06	0	Yes
0546_1	4585708333	9030783333	673	Intervention	Breccio	Sylvatic	2012-09-20	0	No
0546_1	4585708333	9030783333	673	Intervention	Breccio	Sylvatic	2012-10-04	0	No
0546_1	4585708333	9030783333	673	Intervention	Breccio	Sylvatic	2012-10-18	0	No
0546_1	4585708333	9030783333	673	Intervention	Breccio	Sylvatic	2012-11-01	0	No
0546_1	4585708333	9030783333	673	Intervention	Breccio	Sylvatic	2012-11-15	0	No
0546_1	4585708333	9030783333	673	Intervention	Breccio	Sylvatic	2013-05-23	0	No
0546_1	4585708333	9030783333	673	Intervention	Breccio	Sylvatic	2013-06-06	0	No
0546_1	4585708333	9030783333	673	Intervention	Breccio	Sylvatic	2013-06-20	0	Yes
0546_1	4585708333	9030783333	673	Intervention	Breccio	Sylvatic	2013-07-11	NA	NA
0546_1	4585708333	9030783333	673	Intervention	Breccio	Sylvatic	2013-07-25	0	Yes
0546_1	4585708333	9030783333	673	Intervention	Breccio	Sylvatic	2013-08-08	62	No
0546_1	4585708333	9030783333	673	Intervention	Breccio	Sylvatic	2013-08-22	0	No
0546_1	4585708333	9030783333	673	Intervention	Breccio	Sylvatic	2013-09-05	0	No
0546_1	4585708333	9030783333	673	Intervention	Breccio	Sylvatic	2013-09-19	0	No
0546_1	4585708333	9030783333	673	Intervention	Breccio	Sylvatic	2013-10-03	0	No
0546_1	4585708333	9030783333	673	Intervention	Breccio	Sylvatic	2013-10-17	0	No
0546_1	4585708333	9030783333	673	Intervention	Breccio	Sylvatic	2013-10-31	0	No
0546_1	4585708333	9030783333	673	Intervention	Breccio	Sylvatic	2013-11-14	0	No
0546_2	4585686667	9029933333	668	Intervention	Breccio	Sylvatic	2012-07-05	0	NA
0546_2	4585686667	9029933333	668	Intervention	Breccio	Sylvatic	2012-07-26	0	No
0546_2	4585686667	9029933333	668	Intervention	Breccio	Sylvatic	2012-08-09	2	No
0546_2	4585686667	9029933333	668	Intervention	Breccio	Sylvatic	2012-08-23	1	Yes
0546_2	4585686667	9029933333	668	Intervention	Breccio	Sylvatic	2012-09-06	21	No
0546_2	4585686667	9029933333	668	Intervention	Breccio	Sylvatic	2012-09-20	0	No
0546_2	4585686667	9029933333	668	Intervention	Breccio	Sylvatic	2012-10-04	0	No
0546_2	4585686667	9029933333	668	Intervention	Breccio	Sylvatic	2012-10-18	NA	NA
0546_2	4585686667	9029933333	668	Intervention	Breccio	Sylvatic	2012-11-01	0	No
0546_2	4585686667	9029933333	668	Intervention	Breccio	Sylvatic	2012-11-15	0	No
0546_2	4585686667	9029933333	668	Intervention	Breccio	Sylvatic	2013-05-23	0	No
0546_2	4585686667	9029933333	668	Intervention	Breccio	Sylvatic	2013-06-06	0	No
0546_2	4585686667	9029933333	668	Intervention	Breccio	Sylvatic	2013-06-20	0	Yes
0546_2	4585686667	9029933333	668	Intervention	Breccio	Sylvatic	2013-07-11	NA	NA
0546_2	4585686667	9029933333	668	Intervention	Breccio	Sylvatic	2013-07-25	0	Yes
0546_2	4585686667	9029933333	668	Intervention	Breccio	Sylvatic	2013-08-08	24	Yes
0546_2	4585686667	9029933333	668	Intervention	Breccio	Sylvatic	2013-08-22	0	No
0546_2	4585686667	9029933333	668	Intervention	Breccio	Sylvatic	2013-09-05	0	No
0546_2	4585686667	9029933333	668	Intervention	Breccio	Sylvatic	2013-09-19	0	No
0546_2	4585686667	9029933333	668	Intervention	Breccio	Sylvatic	2013-10-03	0	No
0546_2	4585686667	9029933333	668	Intervention	Breccio	Sylvatic	2013-10-17	NA	NA
0546_2	4585686667	9029933333	668	Intervention	Breccio	Sylvatic	2013-10-31	0	No
0546_2	4585686667	9029933333	668	Intervention	Breccio	Sylvatic	2013-11-14	0	No
0572_1	458554	89304	425	Intervention	Stabio	Sylvatic	2012-07-02	0	Yes
0572_1	458554	89304	425	Intervention	Stabio	Sylvatic	2012-07-23	0	Yes
0572_1	458554	89304	425	Intervention	Stabio	Sylvatic	2012-08-06	6	Yes
0572_1	458554	89304	425	Intervention	Stabio	Sylvatic	2012-08-20	23	Yes
0572_1	458554	89304	425	Intervention	Stabio	Sylvatic	2012-09-03	2	No
0572_1	458554	89304	425	Intervention	Stabio	Sylvatic	2012-09-17	0	Yes
0572_1	458554	89304	425	Intervention	Stabio	Sylvatic	2012-10-01	0	No
0572_1	458554	89304	425	Intervention	Stabio	Sylvatic	2012-10-21	0	No
0572_1	458554	89304	425	Intervention	Stabio	Sylvatic	2012-10-29	0	No
0572_1	458554	89304	425	Intervention	Stabio	Sylvatic	2012-11-12	0	No
0572_1	458554	89304	425	Intervention	Stabio	Sylvatic	2013-05-20	0	No
0572_1	458554	89304	425	Intervention	Stabio	Sylvatic	2013-06-03	0	No
0572_1	458554	89304	425	Intervention	Stabio	Sylvatic	2013-06-17	NA	NA
0572_1	458554	89304	425	Intervention	Stabio	Sylvatic	2013-07-08	0	Yes
0572_1	458554	89304	425	Intervention	Stabio	Sylvatic	2013-07-22	0	Yes
0572_1	458554	89304	425	Intervention	Stabio	Sylvatic	2013-08-05	38	Yes
0572_1	458554	89304	425	Intervention	Stabio	Sylvatic	2013-08-19	36	No
0572_1	458554	89304	425	Intervention	Stabio	Sylvatic	2013-09-02	89	Yes
0572_1	458554	89304	425	Intervention	Stabio	Sylvatic	2013-09-16	34	No
0572_1	458554	89304	425	Intervention	Stabio	Sylvatic	2013-09-30	17	No
0572_1	458554	89304	425	Intervention	Stabio	Sylvatic	2013-10-14	5	No
0572_1	458554	89304	425	Intervention	Stabio	Sylvatic	2013-10-28	0	No
0572_1	458554	89304	425	Intervention	Stabio	Sylvatic	2013-11-11	0	No
0572_2	4585665	8929466667	428	Intervention	Stabio	Sylvatic	2012-07-02	0	NA
0572_2	4585665	8929466667	428	Intervention	Stabio	Sylvatic	2012-07-23	0	Yes
0572_2	4585665	8929466667	428	Intervention	Stabio	Sylvatic	2012-08-06	NA	NA
0572_2	4585665	8929466667	428	Intervention	Stabio	Sylvatic	2012-08-20	23	No
0572_2	4585665	8929466667	428	Intervention	Stabio	Sylvatic	2012-09-03	3	No
0572_2	4585665	8929466667	428	Intervention	Stabio	Sylvatic	2012-09-17	38	No
0572_2	4585665	8929466667	428	Intervention	Stabio	Sylvatic	2012-10-01	0	No
0572_2	4585665	8929466667	428	Intervention	Stabio	Sylvatic	2012-10-21	0	No
0572_2	4585665	8929466667	428	Intervention	Stabio	Sylvatic	2012-10-29	0	No
0572_2	4585665	8929466667	428	Intervention	Stabio	Sylvatic	2012-11-12	0	No
0572_2	4585665	8929466667	428	Intervention	Stabio	Sylvatic	2013-05-20	0	No
0572_2	4585665	8929466667	428	Intervention	Stabio	Sylvatic	2013-06-03	0	No
0572_2	4585665	8929466667	428	Intervention	Stabio	Sylvatic	2013-06-17	0	No
0572_2	4585665	8929466667	428	Intervention	Stabio	Sylvatic	2013-07-08	0	Yes
0572_2	4585665	8929466667	428	Intervention	Stabio	Sylvatic	2013-07-22	0	No
0572_2	4585665	8929466667	428	Intervention	Stabio	Sylvatic	2013-08-05	47	No
0572_2	4585665	8929466667	428	Intervention	Stabio	Sylvatic	2013-08-19	17	No
0572_2	4585665	8929466667	428	Intervention	Stabio	Sylvatic	2013-09-02	55	No
0572_2	4585665	8929466667	428	Intervention	Stabio	Sylvatic	2013-09-16	0	No
0572_2	4585665	8929466667	428	Intervention	Stabio	Sylvatic	2013-09-30	43	No
0572_2	4585665	8929466667	428	Intervention	Stabio	Sylvatic	2013-10-14	0	No
0572_2	4585665	8929466667	428	Intervention	Stabio	Sylvatic	2013-10-28	44	No
0572_2	4585665	8929466667	428	Intervention	Stabio	Sylvatic	2013-11-11	0	No
0580_1	4585528333	8956283333	333	Intervention	Ligornetto	Sylvatic	2012-07-02	0	No
0580_1	4585528333	8956283333	333	Intervention	Ligornetto	Sylvatic	2012-07-23	0	No
0580_1	4585528333	8956283333	333	Intervention	Ligornetto	Sylvatic	2012-08-06	43	No
0580_1	4585528333	8956283333	333	Intervention	Ligornetto	Sylvatic	2012-08-20	129	No
0580_1	4585528333	8956283333	333	Intervention	Ligornetto	Sylvatic	2012-09-03	16	No
0580_1	4585528333	8956283333	333	Intervention	Ligornetto	Sylvatic	2012-09-17	0	No
0580_1	4585528333	8956283333	333	Intervention	Ligornetto	Sylvatic	2012-10-01	29	No
0580_1	4585528333	8956283333	333	Intervention	Ligornetto	Sylvatic	2012-10-15	1	No
0580_1	4585528333	8956283333	333	Intervention	Ligornetto	Sylvatic	2012-10-29	0	No
0580_1	4585528333	8956283333	333	Intervention	Ligornetto	Sylvatic	2012-11-12	0	No
0580_1	4585528333	8956283333	333	Intervention	Ligornetto	Sylvatic	2013-05-20	0	No
0580_1	4585528333	8956283333	333	Intervention	Ligornetto	Sylvatic	2013-06-03	0	No
0580_1	4585528333	8956283333	333	Intervention	Ligornetto	Sylvatic	2013-06-17	0	No
0580_1	4585528333	8956283333	333	Intervention	Ligornetto	Sylvatic	2013-07-08	NA	NA
0580_1	4585528333	8956283333	333	Intervention	Ligornetto	Sylvatic	2013-07-22	0	No
0580_1	4585528333	8956283333	333	Intervention	Ligornetto	Sylvatic	2013-08-05	40	No
0580_1	4585528333	8956283333	333	Intervention	Ligornetto	Sylvatic	2013-08-19	0	No
0580_1	4585528333	8956283333	333	Intervention	Ligornetto	Sylvatic	2013-09-02	4	No
0580_1	4585528333	8956283333	333	Intervention	Ligornetto	Sylvatic	2013-09-16	81	No
0580_1	4585528333	8956283333	333	Intervention	Ligornetto	Sylvatic	2013-09-30	0	No
0580_1	4585528333	8956283333	333	Intervention	Ligornetto	Sylvatic	2013-10-14	0	No
0580_1	4585528333	8956283333	333	Intervention	Ligornetto	Sylvatic	2013-10-28	0	No
0580_1	4585528333	8956283333	333	Intervention	Ligornetto	Sylvatic	2013-11-11	NA	NA
0580_2	4585551667	8956216667	326	Intervention	Ligornetto	Sylvatic	2012-07-02	0	No
0580_2	4585551667	8956216667	326	Intervention	Ligornetto	Sylvatic	2012-07-23	0	No
0580_2	4585551667	8956216667	326	Intervention	Ligornetto	Sylvatic	2012-08-06	0	No
0580_2	4585551667	8956216667	326	Intervention	Ligornetto	Sylvatic	2012-08-20	30	No
0580_2	4585551667	8956216667	326	Intervention	Ligornetto	Sylvatic	2012-09-03	0	No
0580_2	4585551667	8956216667	326	Intervention	Ligornetto	Sylvatic	2012-09-17	15	No
0580_2	4585551667	8956216667	326	Intervention	Ligornetto	Sylvatic	2012-10-01	0	No
0580_2	4585551667	8956216667	326	Intervention	Ligornetto	Sylvatic	2012-10-15	0	No
0580_2	4585551667	8956216667	326	Intervention	Ligornetto	Sylvatic	2012-10-29	0	No
0580_2	4585551667	8956216667	326	Intervention	Ligornetto	Sylvatic	2012-11-12	0	No
0580_2	4585551667	8956216667	326	Intervention	Ligornetto	Sylvatic	2013-05-20	0	No
0580_2	4585551667	8956216667	326	Intervention	Ligornetto	Sylvatic	2013-06-03	NA	NA
0580_2	4585551667	8956216667	326	Intervention	Ligornetto	Sylvatic	2013-06-17	0	No
0580_2	4585551667	8956216667	326	Intervention	Ligornetto	Sylvatic	2013-07-08	0	No
0580_2	4585551667	8956216667	326	Intervention	Ligornetto	Sylvatic	2013-07-22	0	No
0580_2	4585551667	8956216667	326	Intervention	Ligornetto	Sylvatic	2013-08-05	0	No
0580_2	4585551667	8956216667	326	Intervention	Ligornetto	Sylvatic	2013-08-19	44	No
0580_2	4585551667	8956216667	326	Intervention	Ligornetto	Sylvatic	2013-09-02	0	No
0580_2	4585551667	8956216667	326	Intervention	Ligornetto	Sylvatic	2013-09-16	0	No
0580_2	4585551667	8956216667	326	Intervention	Ligornetto	Sylvatic	2013-09-30	0	No
0580_2	4585551667	8956216667	326	Intervention	Ligornetto	Sylvatic	2013-10-14	0	No
0580_2	4585551667	8956216667	326	Intervention	Ligornetto	Sylvatic	2013-10-28	0	No
0580_2	4585551667	8956216667	326	Intervention	Ligornetto	Sylvatic	2013-11-11	0	No
0590_1	4585511667	8989266667	359	Intervention	Coldrerio	Urban	2012-07-05	3	NA
0590_1	4585511667	8989266667	359	Intervention	Coldrerio	Urban	2012-07-26	0	No
0590_1	4585511667	8989266667	359	Intervention	Coldrerio	Urban	2012-08-09	35	No
0590_1	4585511667	8989266667	359	Intervention	Coldrerio	Urban	2012-08-23	292	No
0590_1	4585511667	8989266667	359	Intervention	Coldrerio	Urban	2012-09-06	107	No
0590_1	4585511667	8989266667	359	Intervention	Coldrerio	Urban	2012-09-20	215	No
0590_1	4585511667	8989266667	359	Intervention	Coldrerio	Urban	2012-10-04	35	No
0590_1	4585511667	8989266667	359	Intervention	Coldrerio	Urban	2012-10-18	10	No
0590_1	4585511667	8989266667	359	Intervention	Coldrerio	Urban	2012-11-01	0	No
0590_1	4585511667	8989266667	359	Intervention	Coldrerio	Urban	2012-11-15	0	No
0590_1	4585511667	8989266667	359	Intervention	Coldrerio	Urban	2013-05-23	0	No
0590_1	4585511667	8989266667	359	Intervention	Coldrerio	Urban	2013-06-06	NA	NA
0590_1	4585511667	8989266667	359	Intervention	Coldrerio	Urban	2013-06-20	0	No
0590_1	4585511667	8989266667	359	Intervention	Coldrerio	Urban	2013-07-11	0	No
0590_1	4585511667	8989266667	359	Intervention	Coldrerio	Urban	2013-07-25	53	No
0590_1	4585511667	8989266667	359	Intervention	Coldrerio	Urban	2013-08-08	0	No
0590_1	4585511667	8989266667	359	Intervention	Coldrerio	Urban	2013-08-22	53	No
0590_1	4585511667	8989266667	359	Intervention	Coldrerio	Urban	2013-09-05	0	No
0590_1	4585511667	8989266667	359	Intervention	Coldrerio	Urban	2013-09-19	33	No
0590_1	4585511667	8989266667	359	Intervention	Coldrerio	Urban	2013-10-03	52	No
0590_1	4585511667	8989266667	359	Intervention	Coldrerio	Urban	2013-10-17	0	No
0590_1	4585511667	8989266667	359	Intervention	Coldrerio	Urban	2013-10-31	0	No
0590_1	4585511667	8989266667	359	Intervention	Coldrerio	Urban	2013-11-14	0	No
0590_2	458549	8988216667	352	Intervention	Coldrerio	Urban	2012-07-05	0	NA
0590_2	458549	8988216667	352	Intervention	Coldrerio	Urban	2012-07-26	4	No
0590_2	458549	8988216667	352	Intervention	Coldrerio	Urban	2012-08-09	17	No
0590_2	458549	8988216667	352	Intervention	Coldrerio	Urban	2012-08-23	10	No
0590_2	458549	8988216667	352	Intervention	Coldrerio	Urban	2012-09-06	1	No
0590_2	458549	8988216667	352	Intervention	Coldrerio	Urban	2012-09-20	34	No
0590_2	458549	8988216667	352	Intervention	Coldrerio	Urban	2012-10-04	6	No
0590_2	458549	8988216667	352	Intervention	Coldrerio	Urban	2012-10-18	0	No
0590_2	458549	8988216667	352	Intervention	Coldrerio	Urban	2012-11-01	0	No
0590_2	458549	8988216667	352	Intervention	Coldrerio	Urban	2012-11-15	0	No
0590_2	458549	8988216667	352	Intervention	Coldrerio	Urban	2013-05-23	0	No
0590_2	458549	8988216667	352	Intervention	Coldrerio	Urban	2013-06-06	NA	NA
0590_2	458549	8988216667	352	Intervention	Coldrerio	Urban	2013-06-20	0	No
0590_2	458549	8988216667	352	Intervention	Coldrerio	Urban	2013-07-11	NA	NA
0590_2	458549	8988216667	352	Intervention	Coldrerio	Urban	2013-07-25	0	No
0590_2	458549	8988216667	352	Intervention	Coldrerio	Urban	2013-08-08	9	No
0590_2	458549	8988216667	352	Intervention	Coldrerio	Urban	2013-08-22	0	No
0590_2	458549	8988216667	352	Intervention	Coldrerio	Urban	2013-09-05	118	No
0590_2	458549	8988216667	352	Intervention	Coldrerio	Urban	2013-09-19	202	No
0590_2	458549	8988216667	352	Intervention	Coldrerio	Urban	2013-10-03	46	No
0590_2	458549	8988216667	352	Intervention	Coldrerio	Urban	2013-10-17	0	No
0590_2	458549	8988216667	352	Intervention	Coldrerio	Urban	2013-10-31	0	No
0590_2	458549	8988216667	352	Intervention	Coldrerio	Urban	2013-11-14	0	No
0595_1	4585601667	9004566667	374	Intervention	Gorla	Urban	2012-07-05	0	No
0595_1	4585601667	9004566667	374	Intervention	Gorla	Urban	2012-07-26	4	Yes
0595_1	4585601667	9004566667	374	Intervention	Gorla	Urban	2012-08-09	85	No
0595_1	4585601667	9004566667	374	Intervention	Gorla	Urban	2012-08-23	61	Yes
0595_1	4585601667	9004566667	374	Intervention	Gorla	Urban	2012-09-06	55	No
0595_1	4585601667	9004566667	374	Intervention	Gorla	Urban	2012-09-20	0	No
0595_1	4585601667	9004566667	374	Intervention	Gorla	Urban	2012-10-04	0	No
0595_1	4585601667	9004566667	374	Intervention	Gorla	Urban	2012-10-18	0	No
0595_1	4585601667	9004566667	374	Intervention	Gorla	Urban	2012-11-01	0	No
0595_1	4585601667	9004566667	374	Intervention	Gorla	Urban	2012-11-15	0	No
0595_1	4585601667	9004566667	374	Intervention	Gorla	Urban	2013-05-23	0	No
0595_1	4585601667	9004566667	374	Intervention	Gorla	Urban	2013-06-06	0	No
0595_1	4585601667	9004566667	374	Intervention	Gorla	Urban	2013-06-20	0	Yes
0595_1	4585601667	9004566667	374	Intervention	Gorla	Urban	2013-07-11	NA	NA
0595_1	4585601667	9004566667	374	Intervention	Gorla	Urban	2013-07-25	2	No
0595_1	4585601667	9004566667	374	Intervention	Gorla	Urban	2013-08-08	44	No
0595_1	4585601667	9004566667	374	Intervention	Gorla	Urban	2013-08-22	136	No
0595_1	4585601667	9004566667	374	Intervention	Gorla	Urban	2013-09-05	314	Yes
0595_1	4585601667	9004566667	374	Intervention	Gorla	Urban	2013-09-19	329	No
0595_1	4585601667	9004566667	374	Intervention	Gorla	Urban	2013-10-03	0	Yes
0595_1	4585601667	9004566667	374	Intervention	Gorla	Urban	2013-10-17	0	No
0595_1	4585601667	9004566667	374	Intervention	Gorla	Urban	2013-10-31	0	No
0595_1	4585601667	9004566667	374	Intervention	Gorla	Urban	2013-11-14	0	No
0595_2	4585558333	9004116667	345	Intervention	Gorla	Urban	2012-07-05	0	No
0595_2	4585558333	9004116667	345	Intervention	Gorla	Urban	2012-07-26	36	No
0595_2	4585558333	9004116667	345	Intervention	Gorla	Urban	2012-08-09	76	No
0595_2	4585558333	9004116667	345	Intervention	Gorla	Urban	2012-08-23	135	No
0595_2	4585558333	9004116667	345	Intervention	Gorla	Urban	2012-09-06	155	No
0595_2	4585558333	9004116667	345	Intervention	Gorla	Urban	2012-09-20	33	No
0595_2	4585558333	9004116667	345	Intervention	Gorla	Urban	2012-10-04	36	No
0595_2	4585558333	9004116667	345	Intervention	Gorla	Urban	2012-10-18	6	No
0595_2	4585558333	9004116667	345	Intervention	Gorla	Urban	2012-11-01	0	No
0595_2	4585558333	9004116667	345	Intervention	Gorla	Urban	2012-11-15	1	No
0595_2	4585558333	9004116667	345	Intervention	Gorla	Urban	2013-05-23	0	No
0595_2	4585558333	9004116667	345	Intervention	Gorla	Urban	2013-06-06	0	No
0595_2	4585558333	9004116667	345	Intervention	Gorla	Urban	2013-06-20	5	Yes
0595_2	4585558333	9004116667	345	Intervention	Gorla	Urban	2013-07-11	NA	NA
0595_2	4585558333	9004116667	345	Intervention	Gorla	Urban	2013-07-25	26	No
0595_2	4585558333	9004116667	345	Intervention	Gorla	Urban	2013-08-08	57	No
0595_2	4585558333	9004116667	345	Intervention	Gorla	Urban	2013-08-22	100	No
0595_2	4585558333	9004116667	345	Intervention	Gorla	Urban	2013-09-05	108	No
0595_2	4585558333	9004116667	345	Intervention	Gorla	Urban	2013-09-19	NA	NA
0595_2	4585558333	9004116667	345	Intervention	Gorla	Urban	2013-10-03	0	No
0595_2	4585558333	9004116667	345	Intervention	Gorla	Urban	2013-10-17	0	No
0595_2	4585558333	9004116667	345	Intervention	Gorla	Urban	2013-10-31	NA	NA
0595_2	4585558333	9004116667	345	Intervention	Gorla	Urban	2013-11-14	NA	NA
0601_1	4585465	9022916667	382	Intervention	Chiasso	Urban	2012-07-05	77	NA
0601_1	4585465	9022916667	382	Intervention	Chiasso	Urban	2012-07-26	0	No
0601_1	4585465	9022916667	382	Intervention	Chiasso	Urban	2012-08-09	226	No
0601_1	4585465	9022916667	382	Intervention	Chiasso	Urban	2012-08-23	103	No
0601_1	4585465	9022916667	382	Intervention	Chiasso	Urban	2012-09-06	56	No
0601_1	4585465	9022916667	382	Intervention	Chiasso	Urban	2012-09-20	8	No
0601_1	4585465	9022916667	382	Intervention	Chiasso	Urban	2012-10-04	111	No
0601_1	4585465	9022916667	382	Intervention	Chiasso	Urban	2012-10-18	0	No
0601_1	4585465	9022916667	382	Intervention	Chiasso	Urban	2012-11-01	1	No
0601_1	4585465	9022916667	382	Intervention	Chiasso	Urban	2012-11-15	0	No
0601_1	4585465	9022916667	382	Intervention	Chiasso	Urban	2013-05-23	NA	NA
0601_1	4585465	9022916667	382	Intervention	Chiasso	Urban	2013-06-06	0	No
0601_1	4585465	9022916667	382	Intervention	Chiasso	Urban	2013-06-20	100	No
0601_1	4585465	9022916667	382	Intervention	Chiasso	Urban	2013-07-11	NA	NA
0601_1	4585465	9022916667	382	Intervention	Chiasso	Urban	2013-07-25	167	Yes
0601_1	4585465	9022916667	382	Intervention	Chiasso	Urban	2013-08-08	126	No
0601_1	4585465	9022916667	382	Intervention	Chiasso	Urban	2013-08-22	303	Yes
0601_1	4585465	9022916667	382	Intervention	Chiasso	Urban	2013-09-05	105	No
0601_1	4585465	9022916667	382	Intervention	Chiasso	Urban	2013-09-19	NA	NA
0601_1	4585465	9022916667	382	Intervention	Chiasso	Urban	2013-10-03	0	No
0601_1	4585465	9022916667	382	Intervention	Chiasso	Urban	2013-10-17	0	No
0601_1	4585465	9022916667	382	Intervention	Chiasso	Urban	2013-10-31	0	No
0601_1	4585465	9022916667	382	Intervention	Chiasso	Urban	2013-11-14	0	No
0601_2	4585485	9022416667	372	Intervention	Chiasso	Urban	2012-07-05	148	Yes
0601_2	4585485	9022416667	372	Intervention	Chiasso	Urban	2012-07-26	238	Yes
0601_2	4585485	9022416667	372	Intervention	Chiasso	Urban	2012-08-09	274	No
0601_2	4585485	9022416667	372	Intervention	Chiasso	Urban	2012-08-23	143	Yes
0601_2	4585485	9022416667	372	Intervention	Chiasso	Urban	2012-09-06	94	No
0601_2	4585485	9022416667	372	Intervention	Chiasso	Urban	2012-09-20	101	No
0601_2	4585485	9022416667	372	Intervention	Chiasso	Urban	2012-10-04	12	No
0601_2	4585485	9022416667	372	Intervention	Chiasso	Urban	2012-10-18	0	No
0601_2	4585485	9022416667	372	Intervention	Chiasso	Urban	2012-11-01	1	No
0601_2	4585485	9022416667	372	Intervention	Chiasso	Urban	2012-11-15	0	No
0601_2	4585485	9022416667	372	Intervention	Chiasso	Urban	2013-05-23	NA	NA
0601_2	4585485	9022416667	372	Intervention	Chiasso	Urban	2013-06-06	0	No
0601_2	4585485	9022416667	372	Intervention	Chiasso	Urban	2013-06-20	0	No
0601_2	4585485	9022416667	372	Intervention	Chiasso	Urban	2013-07-11	NA	NA
0601_2	4585485	9022416667	372	Intervention	Chiasso	Urban	2013-07-25	2	No
0601_2	4585485	9022416667	372	Intervention	Chiasso	Urban	2013-08-08	301	Yes
0601_2	4585485	9022416667	372	Intervention	Chiasso	Urban	2013-08-22	7	No
0601_2	4585485	9022416667	372	Intervention	Chiasso	Urban	2013-09-05	90	No
0601_2	4585485	9022416667	372	Intervention	Chiasso	Urban	2013-09-19	71	No
0601_2	4585485	9022416667	372	Intervention	Chiasso	Urban	2013-10-03	435	No
0601_2	4585485	9022416667	372	Intervention	Chiasso	Urban	2013-10-17	0	Yes
0601_2	4585485	9022416667	372	Intervention	Chiasso	Urban	2013-10-31	24	Yes
0601_2	4585485	9022416667	372	Intervention	Chiasso	Urban	2013-11-14	51	No
0631_1	4585386667	8937033333	381	Intervention	Stabio	Urban	2012-07-02	0	No
0631_1	4585386667	8937033333	381	Intervention	Stabio	Urban	2012-07-23	0	No
0631_1	4585386667	8937033333	381	Intervention	Stabio	Urban	2012-08-06	26	No
0631_1	4585386667	8937033333	381	Intervention	Stabio	Urban	2012-08-20	54	No
0631_1	4585386667	8937033333	381	Intervention	Stabio	Urban	2012-09-03	94	No
0631_1	4585386667	8937033333	381	Intervention	Stabio	Urban	2012-09-17	28	No
0631_1	4585386667	8937033333	381	Intervention	Stabio	Urban	2012-10-01	7	No
0631_1	4585386667	8937033333	381	Intervention	Stabio	Urban	2012-10-21	0	No
0631_1	4585386667	8937033333	381	Intervention	Stabio	Urban	2012-10-29	0	No
0631_1	4585386667	8937033333	381	Intervention	Stabio	Urban	2012-11-12	0	No
0631_1	4585386667	8937033333	381	Intervention	Stabio	Urban	2013-05-20	0	No
0631_1	4585386667	8937033333	381	Intervention	Stabio	Urban	2013-06-03	0	No
0631_1	4585386667	8937033333	381	Intervention	Stabio	Urban	2013-06-17	0	No
0631_1	4585386667	8937033333	381	Intervention	Stabio	Urban	2013-07-08	NA	NA
0631_1	4585386667	8937033333	381	Intervention	Stabio	Urban	2013-07-22	0	No
0631_1	4585386667	8937033333	381	Intervention	Stabio	Urban	2013-08-05	5	No
0631_1	4585386667	8937033333	381	Intervention	Stabio	Urban	2013-08-19	46	No
0631_1	4585386667	8937033333	381	Intervention	Stabio	Urban	2013-09-02	0	Yes
0631_1	4585386667	8937033333	381	Intervention	Stabio	Urban	2013-09-16	16	No
0631_1	4585386667	8937033333	381	Intervention	Stabio	Urban	2013-09-30	0	No
0631_1	4585386667	8937033333	381	Intervention	Stabio	Urban	2013-10-14	0	No
0631_1	4585386667	8937033333	381	Intervention	Stabio	Urban	2013-10-28	0	No
0631_1	4585386667	8937033333	381	Intervention	Stabio	Urban	2013-11-11	0	No
0631_2	4585451667	893665	376	Intervention	Stabio	Urban	2012-07-02	0	No
0631_2	4585451667	893665	376	Intervention	Stabio	Urban	2012-07-23	0	No
0631_2	4585451667	893665	376	Intervention	Stabio	Urban	2012-08-06	0	No
0631_2	4585451667	893665	376	Intervention	Stabio	Urban	2012-08-20	0	No
0631_2	4585451667	893665	376	Intervention	Stabio	Urban	2012-09-03	0	No
0631_2	4585451667	893665	376	Intervention	Stabio	Urban	2012-09-17	0	No
0631_2	4585451667	893665	376	Intervention	Stabio	Urban	2012-10-01	0	No
0631_2	4585451667	893665	376	Intervention	Stabio	Urban	2012-10-21	0	No
0631_2	4585451667	893665	376	Intervention	Stabio	Urban	2012-10-29	0	No
0631_2	4585451667	893665	376	Intervention	Stabio	Urban	2012-11-12	0	No
0631_2	4585451667	893665	376	Intervention	Stabio	Urban	2013-05-20	0	No
0631_2	4585451667	893665	376	Intervention	Stabio	Urban	2013-06-03	0	No
0631_2	4585451667	893665	376	Intervention	Stabio	Urban	2013-06-17	0	No
0631_2	4585451667	893665	376	Intervention	Stabio	Urban	2013-07-08	NA	NA
0631_2	4585451667	893665	376	Intervention	Stabio	Urban	2013-07-22	0	No
0631_2	4585451667	893665	376	Intervention	Stabio	Urban	2013-08-05	3	No
0631_2	4585451667	893665	376	Intervention	Stabio	Urban	2013-08-19	396	No
0631_2	4585451667	893665	376	Intervention	Stabio	Urban	2013-09-02	0	No
0631_2	4585451667	893665	376	Intervention	Stabio	Urban	2013-09-16	6	No
0631_2	4585451667	893665	376	Intervention	Stabio	Urban	2013-09-30	0	No
0631_2	4585451667	893665	376	Intervention	Stabio	Urban	2013-10-14	0	No
0631_2	4585451667	893665	376	Intervention	Stabio	Urban	2013-10-28	0	No
0631_2	4585451667	893665	376	Intervention	Stabio	Urban	2013-11-11	0	No
0654_1	4585316667	901115	298	Intervention	Balerna	Sylvatic	2012-07-05	29	Yes
0654_1	4585316667	901115	298	Intervention	Balerna	Sylvatic	2012-07-26	82	Yes
0654_1	4585316667	901115	298	Intervention	Balerna	Sylvatic	2012-08-09	374	Yes
0654_1	4585316667	901115	298	Intervention	Balerna	Sylvatic	2012-08-23	9	No
0654_1	4585316667	901115	298	Intervention	Balerna	Sylvatic	2012-09-06	111	No
0654_1	4585316667	901115	298	Intervention	Balerna	Sylvatic	2012-09-20	71	No
0654_1	4585316667	901115	298	Intervention	Balerna	Sylvatic	2012-10-04	42	No
0654_1	4585316667	901115	298	Intervention	Balerna	Sylvatic	2012-10-18	NA	NA
0654_1	4585316667	901115	298	Intervention	Balerna	Sylvatic	2012-11-01	2	No
0654_1	4585316667	901115	298	Intervention	Balerna	Sylvatic	2012-11-15	0	No
0654_1	4585316667	901115	298	Intervention	Balerna	Sylvatic	2013-05-23	0	No
0654_1	4585316667	901115	298	Intervention	Balerna	Sylvatic	2013-06-06	0	No
0654_1	4585316667	901115	298	Intervention	Balerna	Sylvatic	2013-06-20	48	Yes
0654_1	4585316667	901115	298	Intervention	Balerna	Sylvatic	2013-07-11	NA	NA
0654_1	4585316667	901115	298	Intervention	Balerna	Sylvatic	2013-07-25	13	Yes
0654_1	4585316667	901115	298	Intervention	Balerna	Sylvatic	2013-08-08	184	No
0654_1	4585316667	901115	298	Intervention	Balerna	Sylvatic	2013-08-22	616	Yes
0654_1	4585316667	901115	298	Intervention	Balerna	Sylvatic	2013-09-05	195	No
0654_1	4585316667	901115	298	Intervention	Balerna	Sylvatic	2013-09-19	113	No
0654_1	4585316667	901115	298	Intervention	Balerna	Sylvatic	2013-10-03	0	No
0654_1	4585316667	901115	298	Intervention	Balerna	Sylvatic	2013-10-17	0	No
0654_1	4585316667	901115	298	Intervention	Balerna	Sylvatic	2013-10-31	0	No
0654_1	4585316667	901115	298	Intervention	Balerna	Sylvatic	2013-11-14	0	No
0654_2	4585251667	901085	287	Intervention	Balerna	Sylvatic	2012-07-05	0	Yes
0654_2	4585251667	901085	287	Intervention	Balerna	Sylvatic	2012-07-26	0	No
0654_2	4585251667	901085	287	Intervention	Balerna	Sylvatic	2012-08-09	52	Yes
0654_2	4585251667	901085	287	Intervention	Balerna	Sylvatic	2012-08-23	17	No
0654_2	4585251667	901085	287	Intervention	Balerna	Sylvatic	2012-09-06	12	No
0654_2	4585251667	901085	287	Intervention	Balerna	Sylvatic	2012-09-20	49	Yes
0654_2	4585251667	901085	287	Intervention	Balerna	Sylvatic	2012-10-04	61	No
0654_2	4585251667	901085	287	Intervention	Balerna	Sylvatic	2012-10-18	0	No
0654_2	4585251667	901085	287	Intervention	Balerna	Sylvatic	2012-11-01	0	No
0654_2	4585251667	901085	287	Intervention	Balerna	Sylvatic	2012-11-15	0	No
0654_2	4585251667	901085	287	Intervention	Balerna	Sylvatic	2013-05-23	0	No
0654_2	4585251667	901085	287	Intervention	Balerna	Sylvatic	2013-06-06	0	No
0654_2	4585251667	901085	287	Intervention	Balerna	Sylvatic	2013-06-20	0	No
0654_2	4585251667	901085	287	Intervention	Balerna	Sylvatic	2013-07-11	NA	NA
0654_2	4585251667	901085	287	Intervention	Balerna	Sylvatic	2013-07-25	48	Yes
0654_2	4585251667	901085	287	Intervention	Balerna	Sylvatic	2013-08-08	60	No
0654_2	4585251667	901085	287	Intervention	Balerna	Sylvatic	2013-08-22	92	No
0654_2	4585251667	901085	287	Intervention	Balerna	Sylvatic	2013-09-05	23	No
0654_2	4585251667	901085	287	Intervention	Balerna	Sylvatic	2013-09-19	0	No
0654_2	4585251667	901085	287	Intervention	Balerna	Sylvatic	2013-10-03	34	No
0654_2	4585251667	901085	287	Intervention	Balerna	Sylvatic	2013-10-17	0	No
0654_2	4585251667	901085	287	Intervention	Balerna	Sylvatic	2013-10-31	0	No
0654_2	4585251667	901085	287	Intervention	Balerna	Sylvatic	2013-11-14	0	No
0659_1	4585216667	9028	410	Intervention	Morbio Inferiore	Urban	2012-07-05	105	Yes
0659_1	4585216667	9028	410	Intervention	Morbio Inferiore	Urban	2012-07-26	36	No
0659_1	4585216667	9028	410	Intervention	Morbio Inferiore	Urban	2012-08-09	129	Yes
0659_1	4585216667	9028	410	Intervention	Morbio Inferiore	Urban	2012-08-23	47	No
0659_1	4585216667	9028	410	Intervention	Morbio Inferiore	Urban	2012-09-06	22	No
0659_1	4585216667	9028	410	Intervention	Morbio Inferiore	Urban	2012-09-20	55	No
0659_1	4585216667	9028	410	Intervention	Morbio Inferiore	Urban	2012-10-04	6	No
0659_1	4585216667	9028	410	Intervention	Morbio Inferiore	Urban	2012-10-18	12	No
0659_1	4585216667	9028	410	Intervention	Morbio Inferiore	Urban	2012-11-01	5	No
0659_1	4585216667	9028	410	Intervention	Morbio Inferiore	Urban	2012-11-15	0	No
0659_1	4585216667	9028	410	Intervention	Morbio Inferiore	Urban	2013-05-23	NA	NA
0659_1	4585216667	9028	410	Intervention	Morbio Inferiore	Urban	2013-06-06	0	No
0659_1	4585216667	9028	410	Intervention	Morbio Inferiore	Urban	2013-06-20	6	No
0659_1	4585216667	9028	410	Intervention	Morbio Inferiore	Urban	2013-07-11	88	No
0659_1	4585216667	9028	410	Intervention	Morbio Inferiore	Urban	2013-07-25	95	Yes
0659_1	4585216667	9028	410	Intervention	Morbio Inferiore	Urban	2013-08-08	NA	NA
0659_1	4585216667	9028	410	Intervention	Morbio Inferiore	Urban	2013-08-22	0	No
0659_1	4585216667	9028	410	Intervention	Morbio Inferiore	Urban	2013-09-05	42	No
0659_1	4585216667	9028	410	Intervention	Morbio Inferiore	Urban	2013-09-19	151	No
0659_1	4585216667	9028	410	Intervention	Morbio Inferiore	Urban	2013-10-03	48	No
0659_1	4585216667	9028	410	Intervention	Morbio Inferiore	Urban	2013-10-17	0	No
0659_1	4585216667	9028	410	Intervention	Morbio Inferiore	Urban	2013-10-31	0	No
0659_1	4585216667	9028	410	Intervention	Morbio Inferiore	Urban	2013-11-14	0	No
0659_2	4585238333	9027383333	413	Intervention	Morbio Inferiore	Urban	2012-07-05	16	NA
0659_2	4585238333	9027383333	413	Intervention	Morbio Inferiore	Urban	2012-07-26	119	No
0659_2	4585238333	9027383333	413	Intervention	Morbio Inferiore	Urban	2012-08-09	272	No
0659_2	4585238333	9027383333	413	Intervention	Morbio Inferiore	Urban	2012-08-23	12	No
0659_2	4585238333	9027383333	413	Intervention	Morbio Inferiore	Urban	2012-09-06	18	No
0659_2	4585238333	9027383333	413	Intervention	Morbio Inferiore	Urban	2012-09-20	54	No
0659_2	4585238333	9027383333	413	Intervention	Morbio Inferiore	Urban	2012-10-04	0	No
0659_2	4585238333	9027383333	413	Intervention	Morbio Inferiore	Urban	2012-10-18	15	No
0659_2	4585238333	9027383333	413	Intervention	Morbio Inferiore	Urban	2012-11-01	0	No
0659_2	4585238333	9027383333	413	Intervention	Morbio Inferiore	Urban	2012-11-15	0	No
0659_2	4585238333	9027383333	413	Intervention	Morbio Inferiore	Urban	2013-05-23	0	No
0659_2	4585238333	9027383333	413	Intervention	Morbio Inferiore	Urban	2013-06-06	0	No
0659_2	4585238333	9027383333	413	Intervention	Morbio Inferiore	Urban	2013-06-20	1	Yes
0659_2	4585238333	9027383333	413	Intervention	Morbio Inferiore	Urban	2013-07-11	NA	NA
0659_2	4585238333	9027383333	413	Intervention	Morbio Inferiore	Urban	2013-07-25	9	No
0659_2	4585238333	9027383333	413	Intervention	Morbio Inferiore	Urban	2013-08-08	80	No
0659_2	4585238333	9027383333	413	Intervention	Morbio Inferiore	Urban	2013-08-22	21	Yes
0659_2	4585238333	9027383333	413	Intervention	Morbio Inferiore	Urban	2013-09-05	46	No
0659_2	4585238333	9027383333	413	Intervention	Morbio Inferiore	Urban	2013-09-19	59	No
0659_2	4585238333	9027383333	413	Intervention	Morbio Inferiore	Urban	2013-10-03	0	No
0659_2	4585238333	9027383333	413	Intervention	Morbio Inferiore	Urban	2013-10-17	0	No
0659_2	4585238333	9027383333	413	Intervention	Morbio Inferiore	Urban	2013-10-31	0	No
0659_2	4585238333	9027383333	413	Intervention	Morbio Inferiore	Urban	2013-11-14	0	No
0661_1	4585178333	9032666667	477	Intervention	Fontanella	Sylvatic	2012-07-05	7	Yes
0661_1	4585178333	9032666667	477	Intervention	Fontanella	Sylvatic	2012-07-26	0	No
0661_1	4585178333	9032666667	477	Intervention	Fontanella	Sylvatic	2012-08-09	12	Yes
0661_1	4585178333	9032666667	477	Intervention	Fontanella	Sylvatic	2012-08-23	49	Yes
0661_1	4585178333	9032666667	477	Intervention	Fontanella	Sylvatic	2012-09-06	67	No
0661_1	4585178333	9032666667	477	Intervention	Fontanella	Sylvatic	2012-09-20	42	Yes
0661_1	4585178333	9032666667	477	Intervention	Fontanella	Sylvatic	2012-10-04	0	No
0661_1	4585178333	9032666667	477	Intervention	Fontanella	Sylvatic	2012-10-18	0	No
0661_1	4585178333	9032666667	477	Intervention	Fontanella	Sylvatic	2012-11-01	0	No
0661_1	4585178333	9032666667	477	Intervention	Fontanella	Sylvatic	2012-11-15	0	No
0661_1	4585178333	9032666667	477	Intervention	Fontanella	Sylvatic	2013-05-23	0	No
0661_1	4585178333	9032666667	477	Intervention	Fontanella	Sylvatic	2013-06-06	0	No
0661_1	4585178333	9032666667	477	Intervention	Fontanella	Sylvatic	2013-06-20	0	Yes
0661_1	4585178333	9032666667	477	Intervention	Fontanella	Sylvatic	2013-07-11	NA	NA
0661_1	4585178333	9032666667	477	Intervention	Fontanella	Sylvatic	2013-07-25	0	Yes
0661_1	4585178333	9032666667	477	Intervention	Fontanella	Sylvatic	2013-08-08	32	No
0661_1	4585178333	9032666667	477	Intervention	Fontanella	Sylvatic	2013-08-22	40	No
0661_1	4585178333	9032666667	477	Intervention	Fontanella	Sylvatic	2013-09-05	3	No
0661_1	4585178333	9032666667	477	Intervention	Fontanella	Sylvatic	2013-09-19	1	No
0661_1	4585178333	9032666667	477	Intervention	Fontanella	Sylvatic	2013-10-03	0	No
0661_1	4585178333	9032666667	477	Intervention	Fontanella	Sylvatic	2013-10-17	NA	NA
0661_1	4585178333	9032666667	477	Intervention	Fontanella	Sylvatic	2013-10-31	0	No
0661_1	4585178333	9032666667	477	Intervention	Fontanella	Sylvatic	2013-11-14	0	No
0661_2	4585195	9033133333	483	Intervention	Fontanella	Sylvatic	2012-07-05	0	Yes
0661_2	4585195	9033133333	483	Intervention	Fontanella	Sylvatic	2012-07-26	3	Yes
0661_2	4585195	9033133333	483	Intervention	Fontanella	Sylvatic	2012-08-09	0	Yes
0661_2	4585195	9033133333	483	Intervention	Fontanella	Sylvatic	2012-08-23	51	Yes
0661_2	4585195	9033133333	483	Intervention	Fontanella	Sylvatic	2012-09-06	3	No
0661_2	4585195	9033133333	483	Intervention	Fontanella	Sylvatic	2012-09-20	5	Yes
0661_2	4585195	9033133333	483	Intervention	Fontanella	Sylvatic	2012-10-04	0	No
0661_2	4585195	9033133333	483	Intervention	Fontanella	Sylvatic	2012-10-18	0	No
0661_2	4585195	9033133333	483	Intervention	Fontanella	Sylvatic	2012-11-01	0	No
0661_2	4585195	9033133333	483	Intervention	Fontanella	Sylvatic	2012-11-15	0	No
0661_2	4585195	9033133333	483	Intervention	Fontanella	Sylvatic	2013-05-23	0	No
0661_2	4585195	9033133333	483	Intervention	Fontanella	Sylvatic	2013-06-06	0	No
0661_2	4585195	9033133333	483	Intervention	Fontanella	Sylvatic	2013-06-20	0	Yes
0661_2	4585195	9033133333	483	Intervention	Fontanella	Sylvatic	2013-07-11	NA	NA
0661_2	4585195	9033133333	483	Intervention	Fontanella	Sylvatic	2013-07-25	0	Yes
0661_2	4585195	9033133333	483	Intervention	Fontanella	Sylvatic	2013-08-08	0	No
0661_2	4585195	9033133333	483	Intervention	Fontanella	Sylvatic	2013-08-22	4	Yes
0661_2	4585195	9033133333	483	Intervention	Fontanella	Sylvatic	2013-09-05	0	No
0661_2	4585195	9033133333	483	Intervention	Fontanella	Sylvatic	2013-09-19	0	No
0661_2	4585195	9033133333	483	Intervention	Fontanella	Sylvatic	2013-10-03	0	No
0661_2	4585195	9033133333	483	Intervention	Fontanella	Sylvatic	2013-10-17	0	No
0661_2	4585195	9033133333	483	Intervention	Fontanella	Sylvatic	2013-10-31	0	No
0661_2	4585195	9033133333	483	Intervention	Fontanella	Sylvatic	2013-11-14	0	No
0694_1	4585106667	8955916667	355	Intervention	Colombera	Sylvatic	2012-07-02	0	Yes
0694_1	4585106667	8955916667	355	Intervention	Colombera	Sylvatic	2012-07-23	0	No
0694_1	4585106667	8955916667	355	Intervention	Colombera	Sylvatic	2012-08-06	0	Yes
0694_1	4585106667	8955916667	355	Intervention	Colombera	Sylvatic	2012-08-20	137	Yes
0694_1	4585106667	8955916667	355	Intervention	Colombera	Sylvatic	2012-09-03	31	No
0694_1	4585106667	8955916667	355	Intervention	Colombera	Sylvatic	2012-09-17	29	No
0694_1	4585106667	8955916667	355	Intervention	Colombera	Sylvatic	2012-10-01	86	Yes
0694_1	4585106667	8955916667	355	Intervention	Colombera	Sylvatic	2012-10-15	6	No
0694_1	4585106667	8955916667	355	Intervention	Colombera	Sylvatic	2012-10-29	5	No
0694_1	4585106667	8955916667	355	Intervention	Colombera	Sylvatic	2012-11-12	0	No
0694_1	4585106667	8955916667	355	Intervention	Colombera	Sylvatic	2013-05-20	0	No
0694_1	4585106667	8955916667	355	Intervention	Colombera	Sylvatic	2013-06-03	0	No
0694_1	4585106667	8955916667	355	Intervention	Colombera	Sylvatic	2013-06-17	0	Yes
0694_1	4585106667	8955916667	355	Intervention	Colombera	Sylvatic	2013-07-08	0	Yes
0694_1	4585106667	8955916667	355	Intervention	Colombera	Sylvatic	2013-07-22	0	Yes
0694_1	4585106667	8955916667	355	Intervention	Colombera	Sylvatic	2013-08-05	46	No
0694_1	4585106667	8955916667	355	Intervention	Colombera	Sylvatic	2013-08-19	63	No
0694_1	4585106667	8955916667	355	Intervention	Colombera	Sylvatic	2013-09-02	28	Yes
0694_1	4585106667	8955916667	355	Intervention	Colombera	Sylvatic	2013-09-16	14	No
0694_1	4585106667	8955916667	355	Intervention	Colombera	Sylvatic	2013-09-30	0	No
0694_1	4585106667	8955916667	355	Intervention	Colombera	Sylvatic	2013-10-14	0	No
0694_1	4585106667	8955916667	355	Intervention	Colombera	Sylvatic	2013-10-28	NA	NA
0694_1	4585106667	8955916667	355	Intervention	Colombera	Sylvatic	2013-11-11	0	No
0694_2	4585156667	89562	347	Intervention	Colombera	Sylvatic	2012-07-02	0	NA
0694_2	4585156667	89562	347	Intervention	Colombera	Sylvatic	2012-07-23	0	No
0694_2	4585156667	89562	347	Intervention	Colombera	Sylvatic	2012-08-06	50	No
0694_2	4585156667	89562	347	Intervention	Colombera	Sylvatic	2012-08-20	119	No
0694_2	4585156667	89562	347	Intervention	Colombera	Sylvatic	2012-09-03	5	No
0694_2	4585156667	89562	347	Intervention	Colombera	Sylvatic	2012-09-17	3	No
0694_2	4585156667	89562	347	Intervention	Colombera	Sylvatic	2012-10-01	0	No
0694_2	4585156667	89562	347	Intervention	Colombera	Sylvatic	2012-10-15	0	No
0694_2	4585156667	89562	347	Intervention	Colombera	Sylvatic	2012-10-29	0	No
0694_2	4585156667	89562	347	Intervention	Colombera	Sylvatic	2012-11-12	0	No
0694_2	4585156667	89562	347	Intervention	Colombera	Sylvatic	2013-05-20	0	No
0694_2	4585156667	89562	347	Intervention	Colombera	Sylvatic	2013-06-03	0	No
0694_2	4585156667	89562	347	Intervention	Colombera	Sylvatic	2013-06-17	0	No
0694_2	4585156667	89562	347	Intervention	Colombera	Sylvatic	2013-07-08	0	No
0694_2	4585156667	89562	347	Intervention	Colombera	Sylvatic	2013-07-22	0	No
0694_2	4585156667	89562	347	Intervention	Colombera	Sylvatic	2013-08-05	30	No
0694_2	4585156667	89562	347	Intervention	Colombera	Sylvatic	2013-08-19	0	No
0694_2	4585156667	89562	347	Intervention	Colombera	Sylvatic	2013-09-02	33	No
0694_2	4585156667	89562	347	Intervention	Colombera	Sylvatic	2013-09-16	41	No
0694_2	4585156667	89562	347	Intervention	Colombera	Sylvatic	2013-09-30	27	No
0694_2	4585156667	89562	347	Intervention	Colombera	Sylvatic	2013-10-14	0	No
0694_2	4585156667	89562	347	Intervention	Colombera	Sylvatic	2013-10-28	NA	NA
0694_2	4585156667	89562	347	Intervention	Colombera	Sylvatic	2013-11-11	0	No
0695_1	4585166667	8958883333	345	Intervention	Colombera	Urban	2012-07-02	0	NA
0695_1	4585166667	8958883333	345	Intervention	Colombera	Urban	2012-07-23	0	No
0695_1	4585166667	8958883333	345	Intervention	Colombera	Urban	2012-08-06	213	No
0695_1	4585166667	8958883333	345	Intervention	Colombera	Urban	2012-08-20	44	No
0695_1	4585166667	8958883333	345	Intervention	Colombera	Urban	2012-09-03	17	No
0695_1	4585166667	8958883333	345	Intervention	Colombera	Urban	2012-09-17	2	No
0695_1	4585166667	8958883333	345	Intervention	Colombera	Urban	2012-10-01	0	No
0695_1	4585166667	8958883333	345	Intervention	Colombera	Urban	2012-10-15	6	No
0695_1	4585166667	8958883333	345	Intervention	Colombera	Urban	2012-10-29	0	No
0695_1	4585166667	8958883333	345	Intervention	Colombera	Urban	2012-11-12	0	No
0695_1	4585166667	8958883333	345	Intervention	Colombera	Urban	2013-05-20	0	No
0695_1	4585166667	8958883333	345	Intervention	Colombera	Urban	2013-06-03	0	No
0695_1	4585166667	8958883333	345	Intervention	Colombera	Urban	2013-06-17	NA	NA
0695_1	4585166667	8958883333	345	Intervention	Colombera	Urban	2013-07-08	10	No
0695_1	4585166667	8958883333	345	Intervention	Colombera	Urban	2013-07-22	29	No
0695_1	4585166667	8958883333	345	Intervention	Colombera	Urban	2013-08-05	41	No
0695_1	4585166667	8958883333	345	Intervention	Colombera	Urban	2013-08-19	26	No
0695_1	4585166667	8958883333	345	Intervention	Colombera	Urban	2013-09-02	137	No
0695_1	4585166667	8958883333	345	Intervention	Colombera	Urban	2013-09-16	26	No
0695_1	4585166667	8958883333	345	Intervention	Colombera	Urban	2013-09-30	NA	NA
0695_1	4585166667	8958883333	345	Intervention	Colombera	Urban	2013-10-14	0	No
0695_1	4585166667	8958883333	345	Intervention	Colombera	Urban	2013-10-28	0	No
0695_1	4585166667	8958883333	345	Intervention	Colombera	Urban	2013-11-11	0	No
0695_2	4585166667	8960016667	343	Intervention	Colombera	Urban	2012-07-02	0	NA
0695_2	4585166667	8960016667	343	Intervention	Colombera	Urban	2012-07-23	0	No
0695_2	4585166667	8960016667	343	Intervention	Colombera	Urban	2012-08-06	0	No
0695_2	4585166667	8960016667	343	Intervention	Colombera	Urban	2012-08-20	0	No
0695_2	4585166667	8960016667	343	Intervention	Colombera	Urban	2012-09-03	8	No
0695_2	4585166667	8960016667	343	Intervention	Colombera	Urban	2012-09-17	12	No
0695_2	4585166667	8960016667	343	Intervention	Colombera	Urban	2012-10-01	1	No
0695_2	4585166667	8960016667	343	Intervention	Colombera	Urban	2012-10-15	NA	NA
0695_2	4585166667	8960016667	343	Intervention	Colombera	Urban	2012-10-29	0	No
0695_2	4585166667	8960016667	343	Intervention	Colombera	Urban	2012-11-12	0	No
0695_2	4585166667	8960016667	343	Intervention	Colombera	Urban	2013-05-20	0	No
0695_2	4585166667	8960016667	343	Intervention	Colombera	Urban	2013-06-03	NA	NA
0695_2	4585166667	8960016667	343	Intervention	Colombera	Urban	2013-06-17	16	No
0695_2	4585166667	8960016667	343	Intervention	Colombera	Urban	2013-07-08	0	No
0695_2	4585166667	8960016667	343	Intervention	Colombera	Urban	2013-07-22	106	No
0695_2	4585166667	8960016667	343	Intervention	Colombera	Urban	2013-08-05	42	No
0695_2	4585166667	8960016667	343	Intervention	Colombera	Urban	2013-08-19	217	No
0695_2	4585166667	8960016667	343	Intervention	Colombera	Urban	2013-09-02	403	No
0695_2	4585166667	8960016667	343	Intervention	Colombera	Urban	2013-09-16	105	No
0695_2	4585166667	8960016667	343	Intervention	Colombera	Urban	2013-09-30	0	No
0695_2	4585166667	8960016667	343	Intervention	Colombera	Urban	2013-10-14	0	No
0695_2	4585166667	8960016667	343	Intervention	Colombera	Urban	2013-10-28	0	No
0695_2	4585166667	8960016667	343	Intervention	Colombera	Urban	2013-11-11	0	No
0700_1	4585155	89743	332	Intervention	Coldrerio	Sylvatic	2012-07-06	0	Yes
0700_1	4585155	89743	332	Intervention	Coldrerio	Sylvatic	2012-07-27	0	Yes
0700_1	4585155	89743	332	Intervention	Coldrerio	Sylvatic	2012-08-10	6	Yes
0700_1	4585155	89743	332	Intervention	Coldrerio	Sylvatic	2012-08-24	0	No
0700_1	4585155	89743	332	Intervention	Coldrerio	Sylvatic	2012-09-07	2	No
0700_1	4585155	89743	332	Intervention	Coldrerio	Sylvatic	2012-09-21	0	No
0700_1	4585155	89743	332	Intervention	Coldrerio	Sylvatic	2012-10-05	3	No
0700_1	4585155	89743	332	Intervention	Coldrerio	Sylvatic	2012-10-19	0	No
0700_1	4585155	89743	332	Intervention	Coldrerio	Sylvatic	2012-11-02	0	No
0700_1	4585155	89743	332	Intervention	Coldrerio	Sylvatic	2012-11-16	0	No
0700_1	4585155	89743	332	Intervention	Coldrerio	Sylvatic	2013-05-23	0	No
0700_1	4585155	89743	332	Intervention	Coldrerio	Sylvatic	2013-06-06	0	Yes
0700_1	4585155	89743	332	Intervention	Coldrerio	Sylvatic	2013-06-20	0	Yes
0700_1	4585155	89743	332	Intervention	Coldrerio	Sylvatic	2013-07-11	NA	NA
0700_1	4585155	89743	332	Intervention	Coldrerio	Sylvatic	2013-07-25	3	No
0700_1	4585155	89743	332	Intervention	Coldrerio	Sylvatic	2013-08-08	53	No
0700_1	4585155	89743	332	Intervention	Coldrerio	Sylvatic	2013-08-22	50	No
0700_1	4585155	89743	332	Intervention	Coldrerio	Sylvatic	2013-09-05	13	No
0700_1	4585155	89743	332	Intervention	Coldrerio	Sylvatic	2013-09-19	57	Yes
0700_1	4585155	89743	332	Intervention	Coldrerio	Sylvatic	2013-10-03	69	No
0700_1	4585155	89743	332	Intervention	Coldrerio	Sylvatic	2013-10-17	0	No
0700_1	4585155	89743	332	Intervention	Coldrerio	Sylvatic	2013-10-31	0	No
0700_1	4585155	89743	332	Intervention	Coldrerio	Sylvatic	2013-11-14	0	No
0700_2	458512	8975083333	326	Intervention	Coldrerio	Sylvatic	2012-07-06	0	Yes
0700_2	458512	8975083333	326	Intervention	Coldrerio	Sylvatic	2012-07-27	0	Yes
0700_2	458512	8975083333	326	Intervention	Coldrerio	Sylvatic	2012-08-10	13	No
0700_2	458512	8975083333	326	Intervention	Coldrerio	Sylvatic	2012-08-24	11	Yes
0700_2	458512	8975083333	326	Intervention	Coldrerio	Sylvatic	2012-09-07	45	Yes
0700_2	458512	8975083333	326	Intervention	Coldrerio	Sylvatic	2012-09-21	0	Yes
0700_2	458512	8975083333	326	Intervention	Coldrerio	Sylvatic	2012-10-05	0	No
0700_2	458512	8975083333	326	Intervention	Coldrerio	Sylvatic	2012-10-19	0	No
0700_2	458512	8975083333	326	Intervention	Coldrerio	Sylvatic	2012-11-02	0	No
0700_2	458512	8975083333	326	Intervention	Coldrerio	Sylvatic	2012-11-16	0	No
0700_2	458512	8975083333	326	Intervention	Coldrerio	Sylvatic	2013-05-23	0	No
0700_2	458512	8975083333	326	Intervention	Coldrerio	Sylvatic	2013-06-06	0	No
0700_2	458512	8975083333	326	Intervention	Coldrerio	Sylvatic	2013-06-20	0	Yes
0700_2	458512	8975083333	326	Intervention	Coldrerio	Sylvatic	2013-07-11	NA	NA
0700_2	458512	8975083333	326	Intervention	Coldrerio	Sylvatic	2013-07-25	0	Yes
0700_2	458512	8975083333	326	Intervention	Coldrerio	Sylvatic	2013-08-08	27	No
0700_2	458512	8975083333	326	Intervention	Coldrerio	Sylvatic	2013-08-22	43	No
0700_2	458512	8975083333	326	Intervention	Coldrerio	Sylvatic	2013-09-05	38	No
0700_2	458512	8975083333	326	Intervention	Coldrerio	Sylvatic	2013-09-19	189	Yes
0700_2	458512	8975083333	326	Intervention	Coldrerio	Sylvatic	2013-10-03	149	No
0700_2	458512	8975083333	326	Intervention	Coldrerio	Sylvatic	2013-10-17	0	No
0700_2	458512	8975083333	326	Intervention	Coldrerio	Sylvatic	2013-10-31	0	No
0700_2	458512	8975083333	326	Intervention	Coldrerio	Sylvatic	2013-11-14	0	No
0764_1	4584885	8997933333	272	Intervention	Mendrisio	Urban	2012-07-05	2	No
0764_1	4584885	8997933333	272	Intervention	Mendrisio	Urban	2012-07-26	0	No
0764_1	4584885	8997933333	272	Intervention	Mendrisio	Urban	2012-08-09	0	No
0764_1	4584885	8997933333	272	Intervention	Mendrisio	Urban	2012-08-23	99	No
0764_1	4584885	8997933333	272	Intervention	Mendrisio	Urban	2012-09-06	38	No
0764_1	4584885	8997933333	272	Intervention	Mendrisio	Urban	2012-09-20	5	No
0764_1	4584885	8997933333	272	Intervention	Mendrisio	Urban	2012-10-04	3	No
0764_1	4584885	8997933333	272	Intervention	Mendrisio	Urban	2012-10-18	0	No
0764_1	4584885	8997933333	272	Intervention	Mendrisio	Urban	2012-11-01	0	No
0764_1	4584885	8997933333	272	Intervention	Mendrisio	Urban	2012-11-15	0	No
0764_1	4584885	8997933333	272	Intervention	Mendrisio	Urban	2013-05-23	0	No
0764_1	4584885	8997933333	272	Intervention	Mendrisio	Urban	2013-06-06	0	No
0764_1	4584885	8997933333	272	Intervention	Mendrisio	Urban	2013-06-20	0	No
0764_1	4584885	8997933333	272	Intervention	Mendrisio	Urban	2013-07-11	NA	NA
0764_1	4584885	8997933333	272	Intervention	Mendrisio	Urban	2013-07-25	0	Yes
0764_1	4584885	8997933333	272	Intervention	Mendrisio	Urban	2013-08-08	37	No
0764_1	4584885	8997933333	272	Intervention	Mendrisio	Urban	2013-08-22	9	No
0764_1	4584885	8997933333	272	Intervention	Mendrisio	Urban	2013-09-05	20	No
0764_1	4584885	8997933333	272	Intervention	Mendrisio	Urban	2013-09-19	52	No
0764_1	4584885	8997933333	272	Intervention	Mendrisio	Urban	2013-10-03	30	No
0764_1	4584885	8997933333	272	Intervention	Mendrisio	Urban	2013-10-17	0	No
0764_1	4584885	8997933333	272	Intervention	Mendrisio	Urban	2013-10-31	0	No
0764_1	4584885	8997933333	272	Intervention	Mendrisio	Urban	2013-11-14	0	No
0764_2	4584833333	89978	272	Intervention	Mendrisio	Urban	2012-07-05	20	Yes
0764_2	4584833333	89978	272	Intervention	Mendrisio	Urban	2012-07-26	148	Yes
0764_2	4584833333	89978	272	Intervention	Mendrisio	Urban	2012-08-09	101	No
0764_2	4584833333	89978	272	Intervention	Mendrisio	Urban	2012-08-23	324	Yes
0764_2	4584833333	89978	272	Intervention	Mendrisio	Urban	2012-09-06	48	No
0764_2	4584833333	89978	272	Intervention	Mendrisio	Urban	2012-09-20	0	No
0764_2	4584833333	89978	272	Intervention	Mendrisio	Urban	2012-10-04	18	No
0764_2	4584833333	89978	272	Intervention	Mendrisio	Urban	2012-10-18	NA	NA
0764_2	4584833333	89978	272	Intervention	Mendrisio	Urban	2012-11-01	0	No
0764_2	4584833333	89978	272	Intervention	Mendrisio	Urban	2012-11-15	0	No
0764_2	4584833333	89978	272	Intervention	Mendrisio	Urban	2013-05-23	0	No
0764_2	4584833333	89978	272	Intervention	Mendrisio	Urban	2013-06-06	0	No
0764_2	4584833333	89978	272	Intervention	Mendrisio	Urban	2013-06-20	0	No
0764_2	4584833333	89978	272	Intervention	Mendrisio	Urban	2013-07-11	NA	NA
0764_2	4584833333	89978	272	Intervention	Mendrisio	Urban	2013-07-25	40	No
0764_2	4584833333	89978	272	Intervention	Mendrisio	Urban	2013-08-08	66	No
0764_2	4584833333	89978	272	Intervention	Mendrisio	Urban	2013-08-22	118	No
0764_2	4584833333	89978	272	Intervention	Mendrisio	Urban	2013-09-05	24	No
0764_2	4584833333	89978	272	Intervention	Mendrisio	Urban	2013-09-19	68	No
0764_2	4584833333	89978	272	Intervention	Mendrisio	Urban	2013-10-03	4	No
0764_2	4584833333	89978	272	Intervention	Mendrisio	Urban	2013-10-17	0	No
0764_2	4584833333	89978	272	Intervention	Mendrisio	Urban	2013-10-31	0	No
0764_2	4584833333	89978	272	Intervention	Mendrisio	Urban	2013-11-14	0	No
0768_1	4584848333	90109	339	Intervention	Balerna	Urban	2012-07-05	2	No
0768_1	4584848333	90109	339	Intervention	Balerna	Urban	2012-07-26	0	No
0768_1	4584848333	90109	339	Intervention	Balerna	Urban	2012-08-09	55	No
0768_1	4584848333	90109	339	Intervention	Balerna	Urban	2012-08-23	94	No
0768_1	4584848333	90109	339	Intervention	Balerna	Urban	2012-09-06	46	No
0768_1	4584848333	90109	339	Intervention	Balerna	Urban	2012-09-20	102	No
0768_1	4584848333	90109	339	Intervention	Balerna	Urban	2012-10-04	50	No
0768_1	4584848333	90109	339	Intervention	Balerna	Urban	2012-10-18	6	No
0768_1	4584848333	90109	339	Intervention	Balerna	Urban	2012-11-01	0	No
0768_1	4584848333	90109	339	Intervention	Balerna	Urban	2012-11-15	0	No
0768_1	4584848333	90109	339	Intervention	Balerna	Urban	2013-05-23	0	No
0768_1	4584848333	90109	339	Intervention	Balerna	Urban	2013-06-06	0	No
0768_1	4584848333	90109	339	Intervention	Balerna	Urban	2013-06-20	NA	NA
0768_1	4584848333	90109	339	Intervention	Balerna	Urban	2013-07-11	77	No
0768_1	4584848333	90109	339	Intervention	Balerna	Urban	2013-07-25	25	No
0768_1	4584848333	90109	339	Intervention	Balerna	Urban	2013-08-08	156	No
0768_1	4584848333	90109	339	Intervention	Balerna	Urban	2013-08-22	186	No
0768_1	4584848333	90109	339	Intervention	Balerna	Urban	2013-09-05	42	No
0768_1	4584848333	90109	339	Intervention	Balerna	Urban	2013-09-19	471	No
0768_1	4584848333	90109	339	Intervention	Balerna	Urban	2013-10-03	274	No
0768_1	4584848333	90109	339	Intervention	Balerna	Urban	2013-10-17	21	No
0768_1	4584848333	90109	339	Intervention	Balerna	Urban	2013-10-31	0	No
0768_1	4584848333	90109	339	Intervention	Balerna	Urban	2013-11-14	NA	NA
0768_2	4584826667	901025	316	Intervention	Balerna	Urban	2012-07-05	0	No
0768_2	4584826667	901025	316	Intervention	Balerna	Urban	2012-07-26	0	No
0768_2	4584826667	901025	316	Intervention	Balerna	Urban	2012-08-09	0	No
0768_2	4584826667	901025	316	Intervention	Balerna	Urban	2012-08-23	16	No
0768_2	4584826667	901025	316	Intervention	Balerna	Urban	2012-09-06	0	No
0768_2	4584826667	901025	316	Intervention	Balerna	Urban	2012-09-20	3	No
0768_2	4584826667	901025	316	Intervention	Balerna	Urban	2012-10-04	0	No
0768_2	4584826667	901025	316	Intervention	Balerna	Urban	2012-10-18	0	No
0768_2	4584826667	901025	316	Intervention	Balerna	Urban	2012-11-01	0	No
0768_2	4584826667	901025	316	Intervention	Balerna	Urban	2012-11-15	0	No
0768_2	4584826667	901025	316	Intervention	Balerna	Urban	2013-05-23	NA	NA
0768_2	4584826667	901025	316	Intervention	Balerna	Urban	2013-06-06	0	No
0768_2	4584826667	901025	316	Intervention	Balerna	Urban	2013-06-20	NA	NA
0768_2	4584826667	901025	316	Intervention	Balerna	Urban	2013-07-11	0	No
0768_2	4584826667	901025	316	Intervention	Balerna	Urban	2013-07-25	17	No
0768_2	4584826667	901025	316	Intervention	Balerna	Urban	2013-08-08	0	No
0768_2	4584826667	901025	316	Intervention	Balerna	Urban	2013-08-22	27	No
0768_2	4584826667	901025	316	Intervention	Balerna	Urban	2013-09-05	3	No
0768_2	4584826667	901025	316	Intervention	Balerna	Urban	2013-09-19	0	No
0768_2	4584826667	901025	316	Intervention	Balerna	Urban	2013-10-03	2	No
0768_2	4584826667	901025	316	Intervention	Balerna	Urban	2013-10-17	0	No
0768_2	4584826667	901025	316	Intervention	Balerna	Urban	2013-10-31	0	No
0768_2	4584826667	901025	316	Intervention	Balerna	Urban	2013-11-14	0	No
0770_1	4584843333	901685	312	Intervention	Balerna	Urban	2012-07-05	44	Yes
0770_1	4584843333	901685	312	Intervention	Balerna	Urban	2012-07-26	3	No
0770_1	4584843333	901685	312	Intervention	Balerna	Urban	2012-08-09	87	No
0770_1	4584843333	901685	312	Intervention	Balerna	Urban	2012-08-23	259	No
0770_1	4584843333	901685	312	Intervention	Balerna	Urban	2012-09-06	8	No
0770_1	4584843333	901685	312	Intervention	Balerna	Urban	2012-09-20	12	No
0770_1	4584843333	901685	312	Intervention	Balerna	Urban	2012-10-04	NA	NA
0770_1	4584843333	901685	312	Intervention	Balerna	Urban	2012-10-18	0	No
0770_1	4584843333	901685	312	Intervention	Balerna	Urban	2012-11-01	2	No
0770_1	4584843333	901685	312	Intervention	Balerna	Urban	2012-11-15	0	No
0770_1	4584843333	901685	312	Intervention	Balerna	Urban	2013-05-23	0	No
0770_1	4584843333	901685	312	Intervention	Balerna	Urban	2013-06-06	0	No
0770_1	4584843333	901685	312	Intervention	Balerna	Urban	2013-06-20	26	Yes
0770_1	4584843333	901685	312	Intervention	Balerna	Urban	2013-07-11	NA	NA
0770_1	4584843333	901685	312	Intervention	Balerna	Urban	2013-07-25	0	No
0770_1	4584843333	901685	312	Intervention	Balerna	Urban	2013-08-08	10	No
0770_1	4584843333	901685	312	Intervention	Balerna	Urban	2013-08-22	111	No
0770_1	4584843333	901685	312	Intervention	Balerna	Urban	2013-09-05	30	No
0770_1	4584843333	901685	312	Intervention	Balerna	Urban	2013-09-19	24	No
0770_1	4584843333	901685	312	Intervention	Balerna	Urban	2013-10-03	25	No
0770_1	4584843333	901685	312	Intervention	Balerna	Urban	2013-10-17	0	No
0770_1	4584843333	901685	312	Intervention	Balerna	Urban	2013-10-31	0	No
0770_1	4584843333	901685	312	Intervention	Balerna	Urban	2013-11-14	0	No
0770_2	4584821667	9016466667	300	Intervention	Balerna	Urban	2012-07-05	3	Yes
0770_2	4584821667	9016466667	300	Intervention	Balerna	Urban	2012-07-26	88	Yes
0770_2	4584821667	9016466667	300	Intervention	Balerna	Urban	2012-08-09	135	No
0770_2	4584821667	9016466667	300	Intervention	Balerna	Urban	2012-08-23	224	No
0770_2	4584821667	9016466667	300	Intervention	Balerna	Urban	2012-09-06	5	No
0770_2	4584821667	9016466667	300	Intervention	Balerna	Urban	2012-09-20	10	No
0770_2	4584821667	9016466667	300	Intervention	Balerna	Urban	2012-10-04	0	No
0770_2	4584821667	9016466667	300	Intervention	Balerna	Urban	2012-10-18	0	No
0770_2	4584821667	9016466667	300	Intervention	Balerna	Urban	2012-11-01	0	No
0770_2	4584821667	9016466667	300	Intervention	Balerna	Urban	2012-11-15	0	No
0770_2	4584821667	9016466667	300	Intervention	Balerna	Urban	2013-05-23	0	No
0770_2	4584821667	9016466667	300	Intervention	Balerna	Urban	2013-06-06	3	No
0770_2	4584821667	9016466667	300	Intervention	Balerna	Urban	2013-06-20	15	No
0770_2	4584821667	9016466667	300	Intervention	Balerna	Urban	2013-07-11	NA	NA
0770_2	4584821667	9016466667	300	Intervention	Balerna	Urban	2013-07-25	54	No
0770_2	4584821667	9016466667	300	Intervention	Balerna	Urban	2013-08-08	308	No
0770_2	4584821667	9016466667	300	Intervention	Balerna	Urban	2013-08-22	38	No
0770_2	4584821667	9016466667	300	Intervention	Balerna	Urban	2013-09-05	82	No
0770_2	4584821667	9016466667	300	Intervention	Balerna	Urban	2013-09-19	15	No
0770_2	4584821667	9016466667	300	Intervention	Balerna	Urban	2013-10-03	NA	NA
0770_2	4584821667	9016466667	300	Intervention	Balerna	Urban	2013-10-17	NA	NA
0770_2	4584821667	9016466667	300	Intervention	Balerna	Urban	2013-10-31	0	No
0770_2	4584821667	9016466667	300	Intervention	Balerna	Urban	2013-11-14	0	No
0776_1	4584783333	9036333333	415	Intervention	Fontanella	Urban	2012-07-05	17	NA
0776_1	4584783333	9036333333	415	Intervention	Fontanella	Urban	2012-07-26	301	No
0776_1	4584783333	9036333333	415	Intervention	Fontanella	Urban	2012-08-09	99	Yes
0776_1	4584783333	9036333333	415	Intervention	Fontanella	Urban	2012-08-23	48	No
0776_1	4584783333	9036333333	415	Intervention	Fontanella	Urban	2012-09-06	35	No
0776_1	4584783333	9036333333	415	Intervention	Fontanella	Urban	2012-09-20	2	No
0776_1	4584783333	9036333333	415	Intervention	Fontanella	Urban	2012-10-04	23	No
0776_1	4584783333	9036333333	415	Intervention	Fontanella	Urban	2012-10-18	0	No
0776_1	4584783333	9036333333	415	Intervention	Fontanella	Urban	2012-11-01	0	No
0776_1	4584783333	9036333333	415	Intervention	Fontanella	Urban	2012-11-15	0	No
0776_1	4584783333	9036333333	415	Intervention	Fontanella	Urban	2013-05-23	0	No
0776_1	4584783333	9036333333	415	Intervention	Fontanella	Urban	2013-06-06	0	No
0776_1	4584783333	9036333333	415	Intervention	Fontanella	Urban	2013-06-20	0	Yes
0776_1	4584783333	9036333333	415	Intervention	Fontanella	Urban	2013-07-11	NA	NA
0776_1	4584783333	9036333333	415	Intervention	Fontanella	Urban	2013-07-25	19	No
0776_1	4584783333	9036333333	415	Intervention	Fontanella	Urban	2013-08-08	9	No
0776_1	4584783333	9036333333	415	Intervention	Fontanella	Urban	2013-08-22	63	No
0776_1	4584783333	9036333333	415	Intervention	Fontanella	Urban	2013-09-05	30	No
0776_1	4584783333	9036333333	415	Intervention	Fontanella	Urban	2013-09-19	8	No
0776_1	4584783333	9036333333	415	Intervention	Fontanella	Urban	2013-10-03	81	No
0776_1	4584783333	9036333333	415	Intervention	Fontanella	Urban	2013-10-17	0	No
0776_1	4584783333	9036333333	415	Intervention	Fontanella	Urban	2013-10-31	0	No
0776_1	4584783333	9036333333	415	Intervention	Fontanella	Urban	2013-11-14	0	No
0776_2	4584843333	90369	394	Intervention	Fontanella	Urban	2012-07-05	49	No
0776_2	4584843333	90369	394	Intervention	Fontanella	Urban	2012-07-26	31	No
0776_2	4584843333	90369	394	Intervention	Fontanella	Urban	2012-08-09	158	No
0776_2	4584843333	90369	394	Intervention	Fontanella	Urban	2012-08-23	0	No
0776_2	4584843333	90369	394	Intervention	Fontanella	Urban	2012-09-06	107	No
0776_2	4584843333	90369	394	Intervention	Fontanella	Urban	2012-09-20	94	No
0776_2	4584843333	90369	394	Intervention	Fontanella	Urban	2012-10-04	89	No
0776_2	4584843333	90369	394	Intervention	Fontanella	Urban	2012-10-18	13	No
0776_2	4584843333	90369	394	Intervention	Fontanella	Urban	2012-11-01	0	No
0776_2	4584843333	90369	394	Intervention	Fontanella	Urban	2012-11-15	3	No
0776_2	4584843333	90369	394	Intervention	Fontanella	Urban	2013-05-23	0	No
0776_2	4584843333	90369	394	Intervention	Fontanella	Urban	2013-06-06	37	No
0776_2	4584843333	90369	394	Intervention	Fontanella	Urban	2013-06-20	0	No
0776_2	4584843333	90369	394	Intervention	Fontanella	Urban	2013-07-11	NA	NA
0776_2	4584843333	90369	394	Intervention	Fontanella	Urban	2013-07-25	6	Yes
0776_2	4584843333	90369	394	Intervention	Fontanella	Urban	2013-08-08	102	No
0776_2	4584843333	90369	394	Intervention	Fontanella	Urban	2013-08-22	277	No
0776_2	4584843333	90369	394	Intervention	Fontanella	Urban	2013-09-05	78	No
0776_2	4584843333	90369	394	Intervention	Fontanella	Urban	2013-09-19	221	No
0776_2	4584843333	90369	394	Intervention	Fontanella	Urban	2013-10-03	146	No
0776_2	4584843333	90369	394	Intervention	Fontanella	Urban	2013-10-17	0	No
0776_2	4584843333	90369	394	Intervention	Fontanella	Urban	2013-10-31	0	No
0776_2	4584843333	90369	394	Intervention	Fontanella	Urban	2013-11-14	0	No
0815_1	4584641667	8977433333	369	Intervention	Novazzano	Sylvatic	2012-07-06	0	Yes
0815_1	4584641667	8977433333	369	Intervention	Novazzano	Sylvatic	2012-07-27	0	No
0815_1	4584641667	8977433333	369	Intervention	Novazzano	Sylvatic	2012-08-10	78	No
0815_1	4584641667	8977433333	369	Intervention	Novazzano	Sylvatic	2012-08-24	13	No
0815_1	4584641667	8977433333	369	Intervention	Novazzano	Sylvatic	2012-09-07	9	No
0815_1	4584641667	8977433333	369	Intervention	Novazzano	Sylvatic	2012-09-21	0	No
0815_1	4584641667	8977433333	369	Intervention	Novazzano	Sylvatic	2012-10-05	0	No
0815_1	4584641667	8977433333	369	Intervention	Novazzano	Sylvatic	2012-10-19	0	No
0815_1	4584641667	8977433333	369	Intervention	Novazzano	Sylvatic	2012-11-02	0	No
0815_1	4584641667	8977433333	369	Intervention	Novazzano	Sylvatic	2012-11-16	0	No
0815_1	4584641667	8977433333	369	Intervention	Novazzano	Sylvatic	2013-05-23	0	No
0815_1	4584641667	8977433333	369	Intervention	Novazzano	Sylvatic	2013-06-06	0	No
0815_1	4584641667	8977433333	369	Intervention	Novazzano	Sylvatic	2013-06-20	0	Yes
0815_1	4584641667	8977433333	369	Intervention	Novazzano	Sylvatic	2013-07-11	8	Yes
0815_1	4584641667	8977433333	369	Intervention	Novazzano	Sylvatic	2013-07-25	19	Yes
0815_1	4584641667	8977433333	369	Intervention	Novazzano	Sylvatic	2013-08-08	33	No
0815_1	4584641667	8977433333	369	Intervention	Novazzano	Sylvatic	2013-08-22	68	No
0815_1	4584641667	8977433333	369	Intervention	Novazzano	Sylvatic	2013-09-05	3	No
0815_1	4584641667	8977433333	369	Intervention	Novazzano	Sylvatic	2013-09-19	26	No
0815_1	4584641667	8977433333	369	Intervention	Novazzano	Sylvatic	2013-10-03	0	No
0815_1	4584641667	8977433333	369	Intervention	Novazzano	Sylvatic	2013-10-17	0	No
0815_1	4584641667	8977433333	369	Intervention	Novazzano	Sylvatic	2013-10-31	0	No
0815_1	4584641667	8977433333	369	Intervention	Novazzano	Sylvatic	2013-11-14	0	No
0815_2	4584605	897755	366	Intervention	Novazzano	Sylvatic	2012-07-06	4	Yes
0815_2	4584605	897755	366	Intervention	Novazzano	Sylvatic	2012-07-27	0	Yes
0815_2	4584605	897755	366	Intervention	Novazzano	Sylvatic	2012-08-10	1	Yes
0815_2	4584605	897755	366	Intervention	Novazzano	Sylvatic	2012-08-24	9	Yes
0815_2	4584605	897755	366	Intervention	Novazzano	Sylvatic	2012-09-07	57	Yes
0815_2	4584605	897755	366	Intervention	Novazzano	Sylvatic	2012-09-21	134	Yes
0815_2	4584605	897755	366	Intervention	Novazzano	Sylvatic	2012-10-05	60	No
0815_2	4584605	897755	366	Intervention	Novazzano	Sylvatic	2012-10-19	1	No
0815_2	4584605	897755	366	Intervention	Novazzano	Sylvatic	2012-11-02	0	No
0815_2	4584605	897755	366	Intervention	Novazzano	Sylvatic	2012-11-16	0	No
0815_2	4584605	897755	366	Intervention	Novazzano	Sylvatic	2013-05-23	0	No
0815_2	4584605	897755	366	Intervention	Novazzano	Sylvatic	2013-06-06	0	No
0815_2	4584605	897755	366	Intervention	Novazzano	Sylvatic	2013-06-20	0	Yes
0815_2	4584605	897755	366	Intervention	Novazzano	Sylvatic	2013-07-11	0	Yes
0815_2	4584605	897755	366	Intervention	Novazzano	Sylvatic	2013-07-25	0	Yes
0815_2	4584605	897755	366	Intervention	Novazzano	Sylvatic	2013-08-08	0	No
0815_2	4584605	897755	366	Intervention	Novazzano	Sylvatic	2013-08-22	0	Yes
0815_2	4584605	897755	366	Intervention	Novazzano	Sylvatic	2013-09-05	0	No
0815_2	4584605	897755	366	Intervention	Novazzano	Sylvatic	2013-09-19	63	No
0815_2	4584605	897755	366	Intervention	Novazzano	Sylvatic	2013-10-03	0	Yes
0815_2	4584605	897755	366	Intervention	Novazzano	Sylvatic	2013-10-17	0	No
0815_2	4584605	897755	366	Intervention	Novazzano	Sylvatic	2013-10-31	0	No
0815_2	4584605	897755	366	Intervention	Novazzano	Sylvatic	2013-11-14	0	No
0819_1	4584423333	8991333333	302	Intervention	Novazzano	Sylvatic	2012-07-06	7	Yes
0819_1	4584423333	8991333333	302	Intervention	Novazzano	Sylvatic	2012-07-27	0	No
0819_1	4584423333	8991333333	302	Intervention	Novazzano	Sylvatic	2012-08-10	14	Yes
0819_1	4584423333	8991333333	302	Intervention	Novazzano	Sylvatic	2012-08-24	20	Yes
0819_1	4584423333	8991333333	302	Intervention	Novazzano	Sylvatic	2012-09-07	29	Yes
0819_1	4584423333	8991333333	302	Intervention	Novazzano	Sylvatic	2012-09-21	51	Yes
0819_1	4584423333	8991333333	302	Intervention	Novazzano	Sylvatic	2012-10-05	2	No
0819_1	4584423333	8991333333	302	Intervention	Novazzano	Sylvatic	2012-10-19	6	No
0819_1	4584423333	8991333333	302	Intervention	Novazzano	Sylvatic	2012-11-02	0	No
0819_1	4584423333	8991333333	302	Intervention	Novazzano	Sylvatic	2012-11-16	0	No
0819_1	4584423333	8991333333	302	Intervention	Novazzano	Sylvatic	2013-05-23	NA	NA
0819_1	4584423333	8991333333	302	Intervention	Novazzano	Sylvatic	2013-06-06	0	No
0819_1	4584423333	8991333333	302	Intervention	Novazzano	Sylvatic	2013-06-20	61	Yes
0819_1	4584423333	8991333333	302	Intervention	Novazzano	Sylvatic	2013-07-11	0	Yes
0819_1	4584423333	8991333333	302	Intervention	Novazzano	Sylvatic	2013-07-25	38	Yes
0819_1	4584423333	8991333333	302	Intervention	Novazzano	Sylvatic	2013-08-08	108	Yes
0819_1	4584423333	8991333333	302	Intervention	Novazzano	Sylvatic	2013-08-22	454	Yes
0819_1	4584423333	8991333333	302	Intervention	Novazzano	Sylvatic	2013-09-05	25	Yes
0819_1	4584423333	8991333333	302	Intervention	Novazzano	Sylvatic	2013-09-19	16	No
0819_1	4584423333	8991333333	302	Intervention	Novazzano	Sylvatic	2013-10-03	44	No
0819_1	4584423333	8991333333	302	Intervention	Novazzano	Sylvatic	2013-10-17	14	No
0819_1	4584423333	8991333333	302	Intervention	Novazzano	Sylvatic	2013-10-31	0	No
0819_1	4584423333	8991333333	302	Intervention	Novazzano	Sylvatic	2013-11-14	0	No
0819_2	4584398333	8990633333	296	Intervention	Novazzano	Sylvatic	2012-07-06	0	NA
0819_2	4584398333	8990633333	296	Intervention	Novazzano	Sylvatic	2012-07-27	7	No
0819_2	4584398333	8990633333	296	Intervention	Novazzano	Sylvatic	2012-08-10	31	Yes
0819_2	4584398333	8990633333	296	Intervention	Novazzano	Sylvatic	2012-08-24	15	Yes
0819_2	4584398333	8990633333	296	Intervention	Novazzano	Sylvatic	2012-09-07	59	Yes
0819_2	4584398333	8990633333	296	Intervention	Novazzano	Sylvatic	2012-09-21	0	No
0819_2	4584398333	8990633333	296	Intervention	Novazzano	Sylvatic	2012-10-05	0	No
0819_2	4584398333	8990633333	296	Intervention	Novazzano	Sylvatic	2012-10-19	0	No
0819_2	4584398333	8990633333	296	Intervention	Novazzano	Sylvatic	2012-11-02	0	No
0819_2	4584398333	8990633333	296	Intervention	Novazzano	Sylvatic	2012-11-16	0	No
0819_2	4584398333	8990633333	296	Intervention	Novazzano	Sylvatic	2013-05-23	0	No
0819_2	4584398333	8990633333	296	Intervention	Novazzano	Sylvatic	2013-06-06	0	No
0819_2	4584398333	8990633333	296	Intervention	Novazzano	Sylvatic	2013-06-20	7	Yes
0819_2	4584398333	8990633333	296	Intervention	Novazzano	Sylvatic	2013-07-11	74	Yes
0819_2	4584398333	8990633333	296	Intervention	Novazzano	Sylvatic	2013-07-25	49	Yes
0819_2	4584398333	8990633333	296	Intervention	Novazzano	Sylvatic	2013-08-08	81	Yes
0819_2	4584398333	8990633333	296	Intervention	Novazzano	Sylvatic	2013-08-22	155	Yes
0819_2	4584398333	8990633333	296	Intervention	Novazzano	Sylvatic	2013-09-05	74	No
0819_2	4584398333	8990633333	296	Intervention	Novazzano	Sylvatic	2013-09-19	48	Yes
0819_2	4584398333	8990633333	296	Intervention	Novazzano	Sylvatic	2013-10-03	8	Yes
0819_2	4584398333	8990633333	296	Intervention	Novazzano	Sylvatic	2013-10-17	0	No
0819_2	4584398333	8990633333	296	Intervention	Novazzano	Sylvatic	2013-10-31	0	No
0819_2	4584398333	8990633333	296	Intervention	Novazzano	Sylvatic	2013-11-14	0	No
0857_1	4584745	8929316667	435	Intervention	Stabio	Urban	2012-07-02	0	NA
0857_1	4584745	8929316667	435	Intervention	Stabio	Urban	2012-07-23	0	Yes
0857_1	4584745	8929316667	435	Intervention	Stabio	Urban	2012-08-06	0	No
0857_1	4584745	8929316667	435	Intervention	Stabio	Urban	2012-08-20	0	No
0857_1	4584745	8929316667	435	Intervention	Stabio	Urban	2012-09-03	67	No
0857_1	4584745	8929316667	435	Intervention	Stabio	Urban	2012-09-17	0	No
0857_1	4584745	8929316667	435	Intervention	Stabio	Urban	2012-10-01	29	No
0857_1	4584745	8929316667	435	Intervention	Stabio	Urban	2012-10-21	16	No
0857_1	4584745	8929316667	435	Intervention	Stabio	Urban	2012-10-29	2	No
0857_1	4584745	8929316667	435	Intervention	Stabio	Urban	2012-11-12	0	No
0857_1	4584745	8929316667	435	Intervention	Stabio	Urban	2013-05-20	0	No
0857_1	4584745	8929316667	435	Intervention	Stabio	Urban	2013-06-03	0	No
0857_1	4584745	8929316667	435	Intervention	Stabio	Urban	2013-06-17	0	No
0857_1	4584745	8929316667	435	Intervention	Stabio	Urban	2013-07-08	0	No
0857_1	4584745	8929316667	435	Intervention	Stabio	Urban	2013-07-22	0	No
0857_1	4584745	8929316667	435	Intervention	Stabio	Urban	2013-08-05	6	No
0857_1	4584745	8929316667	435	Intervention	Stabio	Urban	2013-08-19	22	No
0857_1	4584745	8929316667	435	Intervention	Stabio	Urban	2013-09-02	32	No
0857_1	4584745	8929316667	435	Intervention	Stabio	Urban	2013-09-16	0	No
0857_1	4584745	8929316667	435	Intervention	Stabio	Urban	2013-09-30	8	No
0857_1	4584745	8929316667	435	Intervention	Stabio	Urban	2013-10-14	0	No
0857_1	4584745	8929316667	435	Intervention	Stabio	Urban	2013-10-28	0	No
0857_1	4584745	8929316667	435	Intervention	Stabio	Urban	2013-11-11	0	No
0857_2	4584788333	8930366667	432	Intervention	Stabio	Urban	2012-07-02	0	Yes
0857_2	4584788333	8930366667	432	Intervention	Stabio	Urban	2012-07-23	0	No
0857_2	4584788333	8930366667	432	Intervention	Stabio	Urban	2012-08-06	0	No
0857_2	4584788333	8930366667	432	Intervention	Stabio	Urban	2012-08-20	0	No
0857_2	4584788333	8930366667	432	Intervention	Stabio	Urban	2012-09-03	30	No
0857_2	4584788333	8930366667	432	Intervention	Stabio	Urban	2012-09-17	25	No
0857_2	4584788333	8930366667	432	Intervention	Stabio	Urban	2012-10-01	23	No
0857_2	4584788333	8930366667	432	Intervention	Stabio	Urban	2012-10-21	0	No
0857_2	4584788333	8930366667	432	Intervention	Stabio	Urban	2012-10-29	0	No
0857_2	4584788333	8930366667	432	Intervention	Stabio	Urban	2012-11-12	0	No
0857_2	4584788333	8930366667	432	Intervention	Stabio	Urban	2013-05-20	0	No
0857_2	4584788333	8930366667	432	Intervention	Stabio	Urban	2013-06-03	0	No
0857_2	4584788333	8930366667	432	Intervention	Stabio	Urban	2013-06-17	0	No
0857_2	4584788333	8930366667	432	Intervention	Stabio	Urban	2013-07-08	0	No
0857_2	4584788333	8930366667	432	Intervention	Stabio	Urban	2013-07-22	72	No
0857_2	4584788333	8930366667	432	Intervention	Stabio	Urban	2013-08-05	42	No
0857_2	4584788333	8930366667	432	Intervention	Stabio	Urban	2013-08-19	0	Yes
0857_2	4584788333	8930366667	432	Intervention	Stabio	Urban	2013-09-02	54	No
0857_2	4584788333	8930366667	432	Intervention	Stabio	Urban	2013-09-16	33	No
0857_2	4584788333	8930366667	432	Intervention	Stabio	Urban	2013-09-30	73	No
0857_2	4584788333	8930366667	432	Intervention	Stabio	Urban	2013-10-14	13	No
0857_2	4584788333	8930366667	432	Intervention	Stabio	Urban	2013-10-28	0	No
0857_2	4584788333	8930366667	432	Intervention	Stabio	Urban	2013-11-11	0	No
0866_1	4584636667	8959133333	365	Intervention	Colombera	Sylvatic	2012-07-02	0	NA
0866_1	4584636667	8959133333	365	Intervention	Colombera	Sylvatic	2012-07-23	0	Yes
0866_1	4584636667	8959133333	365	Intervention	Colombera	Sylvatic	2012-08-06	0	Yes
0866_1	4584636667	8959133333	365	Intervention	Colombera	Sylvatic	2012-08-20	1	Yes
0866_1	4584636667	8959133333	365	Intervention	Colombera	Sylvatic	2012-09-03	0	No
0866_1	4584636667	8959133333	365	Intervention	Colombera	Sylvatic	2012-09-17	2	No
0866_1	4584636667	8959133333	365	Intervention	Colombera	Sylvatic	2012-10-01	0	No
0866_1	4584636667	8959133333	365	Intervention	Colombera	Sylvatic	2012-10-15	0	No
0866_1	4584636667	8959133333	365	Intervention	Colombera	Sylvatic	2012-10-29	0	No
0866_1	4584636667	8959133333	365	Intervention	Colombera	Sylvatic	2012-11-12	0	No
0866_1	4584636667	8959133333	365	Intervention	Colombera	Sylvatic	2013-05-20	0	No
0866_1	4584636667	8959133333	365	Intervention	Colombera	Sylvatic	2013-06-03	0	No
0866_1	4584636667	8959133333	365	Intervention	Colombera	Sylvatic	2013-06-17	0	No
0866_1	4584636667	8959133333	365	Intervention	Colombera	Sylvatic	2013-07-08	0	Yes
0866_1	4584636667	8959133333	365	Intervention	Colombera	Sylvatic	2013-07-22	0	Yes
0866_1	4584636667	8959133333	365	Intervention	Colombera	Sylvatic	2013-08-05	0	No
0866_1	4584636667	8959133333	365	Intervention	Colombera	Sylvatic	2013-08-19	0	Yes
0866_1	4584636667	8959133333	365	Intervention	Colombera	Sylvatic	2013-09-02	9	No
0866_1	4584636667	8959133333	365	Intervention	Colombera	Sylvatic	2013-09-16	3	No
0866_1	4584636667	8959133333	365	Intervention	Colombera	Sylvatic	2013-09-30	0	No
0866_1	4584636667	8959133333	365	Intervention	Colombera	Sylvatic	2013-10-14	0	No
0866_1	4584636667	8959133333	365	Intervention	Colombera	Sylvatic	2013-10-28	0	No
0866_1	4584636667	8959133333	365	Intervention	Colombera	Sylvatic	2013-11-11	0	No
0866_2	4584618333	8958616667	349	Intervention	Colombera	Sylvatic	2012-07-02	0	No
0866_2	4584618333	8958616667	349	Intervention	Colombera	Sylvatic	2012-07-23	0	No
0866_2	4584618333	8958616667	349	Intervention	Colombera	Sylvatic	2012-08-06	0	No
0866_2	4584618333	8958616667	349	Intervention	Colombera	Sylvatic	2012-08-20	130	No
0866_2	4584618333	8958616667	349	Intervention	Colombera	Sylvatic	2012-09-03	1	No
0866_2	4584618333	8958616667	349	Intervention	Colombera	Sylvatic	2012-09-17	0	No
0866_2	4584618333	8958616667	349	Intervention	Colombera	Sylvatic	2012-10-01	0	No
0866_2	4584618333	8958616667	349	Intervention	Colombera	Sylvatic	2012-10-15	0	No
0866_2	4584618333	8958616667	349	Intervention	Colombera	Sylvatic	2012-10-29	0	No
0866_2	4584618333	8958616667	349	Intervention	Colombera	Sylvatic	2012-11-12	0	No
0866_2	4584618333	8958616667	349	Intervention	Colombera	Sylvatic	2013-05-20	0	No
0866_2	4584618333	8958616667	349	Intervention	Colombera	Sylvatic	2013-06-03	0	No
0866_2	4584618333	8958616667	349	Intervention	Colombera	Sylvatic	2013-06-17	0	No
0866_2	4584618333	8958616667	349	Intervention	Colombera	Sylvatic	2013-07-08	0	No
0866_2	4584618333	8958616667	349	Intervention	Colombera	Sylvatic	2013-07-22	0	No
0866_2	4584618333	8958616667	349	Intervention	Colombera	Sylvatic	2013-08-05	0	No
0866_2	4584618333	8958616667	349	Intervention	Colombera	Sylvatic	2013-08-19	131	No
0866_2	4584618333	8958616667	349	Intervention	Colombera	Sylvatic	2013-09-02	17	No
0866_2	4584618333	8958616667	349	Intervention	Colombera	Sylvatic	2013-09-16	0	No
0866_2	4584618333	8958616667	349	Intervention	Colombera	Sylvatic	2013-09-30	0	No
0866_2	4584618333	8958616667	349	Intervention	Colombera	Sylvatic	2013-10-14	0	No
0866_2	4584618333	8958616667	349	Intervention	Colombera	Sylvatic	2013-10-28	0	No
0866_2	4584618333	8958616667	349	Intervention	Colombera	Sylvatic	2013-11-11	NA	NA
0885_1	4584543333	90207	291	Intervention	Balerna	Urban	2012-07-05	80	NA
0885_1	4584543333	90207	291	Intervention	Balerna	Urban	2012-07-26	74	No
0885_1	4584543333	90207	291	Intervention	Balerna	Urban	2012-08-09	338	No
0885_1	4584543333	90207	291	Intervention	Balerna	Urban	2012-08-23	107	Yes
0885_1	4584543333	90207	291	Intervention	Balerna	Urban	2012-09-06	441	No
0885_1	4584543333	90207	291	Intervention	Balerna	Urban	2012-09-20	103	No
0885_1	4584543333	90207	291	Intervention	Balerna	Urban	2012-10-04	48	No
0885_1	4584543333	90207	291	Intervention	Balerna	Urban	2012-10-18	2	No
0885_1	4584543333	90207	291	Intervention	Balerna	Urban	2012-11-01	0	No
0885_1	4584543333	90207	291	Intervention	Balerna	Urban	2012-11-15	0	No
0885_1	4584543333	90207	291	Intervention	Balerna	Urban	2013-05-23	0	No
0885_1	4584543333	90207	291	Intervention	Balerna	Urban	2013-06-06	0	No
0885_1	4584543333	90207	291	Intervention	Balerna	Urban	2013-06-20	169	No
0885_1	4584543333	90207	291	Intervention	Balerna	Urban	2013-07-11	NA	NA
0885_1	4584543333	90207	291	Intervention	Balerna	Urban	2013-07-25	277	No
0885_1	4584543333	90207	291	Intervention	Balerna	Urban	2013-08-08	115	No
0885_1	4584543333	90207	291	Intervention	Balerna	Urban	2013-08-22	868	No
0885_1	4584543333	90207	291	Intervention	Balerna	Urban	2013-09-05	499	No
0885_1	4584543333	90207	291	Intervention	Balerna	Urban	2013-09-19	1333	No
0885_1	4584543333	90207	291	Intervention	Balerna	Urban	2013-10-03	112	No
0885_1	4584543333	90207	291	Intervention	Balerna	Urban	2013-10-17	58	No
[truncated: 4,441 more rows]
